# Supplementary material for: Transcriptome Changes Induced by Different Potassium Levels in Banana Roots
Source: Plants (Basel). 2019 Dec 19;9(1):11. doi: 10.3390/plants9010011 (PMC7020221; doi:10.3390/plants9010011)
Supplement: Supplementary file 1 [file plants-09-00011-s001.zip]

Archive with 2 entries (2 files):
- Supplementary figures.docx
- Supplementary tables.xlsx
