# Supplementary material for: Transcriptome Changes Induced by Different Potassium Levels in Banana Roots
Source: Plants (Basel). 2019 Dec 19;9(1):11. doi: 10.3390/plants9010011 (PMC7020221; doi:10.3390/plants9010011)
Supplement: Supplementary file 1 [file plants-09-00011-s001.zip › Supplementary tables.xlsx]

## Sheet: Table S1
Table S1 Transcript abundance measurements at each potassium concentration treatment.
	Gene Number				Percentage
	K0	K1	K2	K3	K0	K1	K2	K3
2 ≤ FPKM < 5	5257	5158	5426	5586	0.231199	0.230443	0.253102	0.256804
5 ≤ FPKM < 10	5042	4852	4684	4926	0.221743	0.216772	0.218491	0.226462
10 ≤ FPKM < 25	6103	5906	5502	5598	0.268405	0.263861	0.256647	0.257356
25 ≤ FPKM < 50	2964	2961	2680	2687	0.130354	0.132288	0.125012	0.123529
50 ≤ FPKM < 100	1733	1785	1580	1538	0.076216	0.079748	0.0737009	0.0707061
100 ≤ FPKM < 150	616	634	599	523	0.0270912	0.0283251	0.027941	0.0240438
150 ≤ FPKM < 200	313	313	277	270	0.0137655	0.0139838	0.012921	0.0124127
FPKM ≥ 200	710	774	690	624	0.0312253	0.0345798	0.0321858	0.028687
Total	22738	22383	21438	21752

## Sheet: Table S2
Table S2 GO molecular function analysis of DEGs detected in banana roots in response to different concentration of potassium
	GO ID	Description	out (434)	All (20227)	pvalue	p.adjust	Ratio（%）
K1/K0 up	GO:0033926	glycopeptide alpha-N-acetylgalactosaminidase activity	3	12	0.00186828	0.0295367	25
	GO:0030145	manganese ion binding	6	43	0.00029335	0.00649282	13.9535
	GO:0045735	nutrient reservoir activity	6	45	0.000378026	0.00784405	13.3333
	GO:0042626	ATPase activity, coupled to transmembrane movement of substances	16	182	2.08077e-06	0.000138516	8.79121
	GO:0043492	ATPase activity, coupled to movement of substances	16	185	2.5781e-06	0.000138516	8.64865
	GO:0016820	hydrolase activity, acting on acid anhydrides, catalyzing transmembrane movement of substances	16	190	3.64794e-06	0.00015139	8.42105
	GO:0015399	primary active transmembrane transporter activity	17	209	2.92051e-06	0.000138516	8.13397
	GO:0015405	P-P-bond-hydrolysis-driven transmembrane transporter activity	17	209	2.92051e-06	0.000138516	8.13397
	GO:0004497	monooxygenase activity	17	255	3.95596e-05	0.00119398	6.66667
	GO:0022804	active transmembrane transporter activity	25	379	7.6656e-07	0.000127249	6.59631
	GO:0005506	iron ion binding	26	420	1.51846e-06	0.000138516	6.19048
	GO:0016705	oxidoreductase activity, acting on paired donors, with incorporation or reduction of molecular oxygen	26	460	7.88006e-06	0.000290687	5.65217
	GO:0016746	transferase activity, transferring acyl groups	18	324	0.000241203	0.00615994	5.55556
	GO:0020037	heme binding	24	446	3.87961e-05	0.00119398	5.38117
	GO:0046906	tetrapyrrole binding	24	455	5.31632e-05	0.00147085	5.27473
	GO:0042623	ATPase activity, coupled	17	349	0.0015294	0.0267243	4.87106
	GO:0009055	electron carrier activity	23	506	0.000639382	0.0124868	4.54545
	GO:0016887	ATPase activity	20	448	0.00174918	0.0290364	4.46429
	GO:0022857	transmembrane transporter activity	33	802	0.000288738	0.00649282	4.11471
	GO:0005215	transporter activity	39	1078	0.00103668	0.0191211	3.61781
	GO:0003824	catalytic activity	274	9724	1.29604e-10	4.30287e-08	2.81777
K1/K0 down	GO:0047800	cysteamine dioxygenase activity	3	17	0.000771147	0.0253193	17.6471
	GO:0016762	xyloglucan:xyloglucosyl transferase activity	6	52	2.07366e-05	0.00203029	11.5385
	GO:0051213	dioxygenase activity	8	178	0.000756541	0.0253193	4.49438
	GO:0003682	chromatin binding	19	585	2.32478e-05	0.00203029	3.24786
	GO:0044877	macromolecular complex binding	21	725	4.60705e-05	0.00226897	2.89655
	GO:0016798	hydrolase activity, acting on glycosyl bonds	14	516	0.0016179	0.0455322	2.71318
	GO:0003677	DNA binding	51	2659	3.09181e-05	0.00203029	1.91801
k2/K0 up	GO:0016165	linoleate 13S-lipoxygenase activity	3	17	0.00133402	0.0416509	17.6471
	GO:0004497	monooxygenase activity	11	255	0.000588069	0.0236068	4.31373
	GO:0020037	heme binding	19	446	7.75853e-06	0.000842177	4.26009
	GO:0046906	tetrapyrrole binding	19	455	1.0285e-05	0.000842177	4.17582
	GO:0016705	oxidoreductase activity, acting on paired donors, with incorporation or reduction of molecular oxygen	19	460	1.19883e-05	0.000842177	4.13043
	GO:0005506	iron ion binding	15	420	0.000477304	0.0223538	3.57143
	GO:0009055	electron carrier activity	16	506	0.00114551	0.0402359	3.16206
	GO:0016491	oxidoreductase activity	40	1744	0.000382721	0.0215089	2.29358
	GO:0003824	catalytic activity	168	9724	4.51438e-07	0.000126854	1.72768
k2/K0 down	GO:0016705	oxidoreductase activity, acting on paired donors, with incorporation or reduction of molecular oxygen	39	460	3.3493e-08	4.07498e-06	8.47826
	GO:0004497	monooxygenase activity	21	255	7.57158e-05	0.00460604	8.23529
	GO:0005506	iron ion binding	31	420	1.48318e-05	0.00108272	7.38095
	GO:0001071	nucleic acid binding transcription factor activity	70	1057	5.6794e-09	2.07298e-06	6.62252
	GO:0003700	transcription factor activity, sequence-specific DNA binding	68	1046	1.98608e-08	3.62459e-06	6.50096
	GO:0043565	sequence-specific DNA binding	39	644	0.000108266	0.00564529	6.0559
	GO:0003682	chromatin binding	35	585	0.000302782	0.00922871	5.98291
	GO:0009055	electron carrier activity	30	506	0.000922562	0.0259027	5.92885
	GO:0044877	macromolecular complex binding	42	725	0.000156977	0.00716208	5.7931
	GO:0003677	DNA binding	131	2659	1.85021e-07	1.68832e-05	4.92666
	GO:0046914	transition metal ion binding	90	1957	0.000255133	0.00922871	4.59888
	GO:0046872	metal ion binding	149	3569	0.000225317	0.00913784	4.17484
	GO:0043169	cation binding	149	3592	0.00030341	0.00922871	4.14811
K3/K0 up	GO:0004497	monooxygenase activity	12	255	7.19673e-05	0.00609323	4.70588
	GO:0005506	iron ion binding	17	420	1.65264e-05	0.00419772	4.04762
	GO:0016705	oxidoreductase activity, acting on paired donors, with incorporation or reduction of molecular oxygen	17	460	5.19083e-05	0.00609323	3.69565
	GO:0020037	heme binding	15	446	0.000392961	0.0245773	3.36323
	GO:0046906	tetrapyrrole binding	15	455	0.000483806	0.0245773	3.2967
k3/K0 down	GO:0004485	methylcrotonoyl-CoA carboxylase activity	2	2	0.00177226	0.0404666	100
	GO:0008061	chitin binding	5	11	4.89722e-05	0.00287537	45.4545
	GO:0020037	heme binding	54	446	2.95021e-12	1.21254e-09	12.1076
	GO:0046906	tetrapyrrole binding	54	455	6.48086e-12	1.33182e-09	11.8681
	GO:0004497	monooxygenase activity	29	255	1.243e-06	8.51457e-05	11.3725
	GO:0004601	peroxidase activity	18	160	0.00014421	0.00552058	11.25
	GO:0016684	oxidoreductase activity, acting on peroxide as acceptor	18	166	0.000229446	0.00695881	10.8434
	GO:0016705	oxidoreductase activity, acting on paired donors, with incorporation or reduction of molecular oxygen	48	460	7.34853e-09	1.00675e-06	10.4348
	GO:0005506	iron ion binding	43	420	7.73198e-08	6.83365e-06	10.2381
	GO:0016209	antioxidant activity	19	191	0.000469268	0.0120543	9.94764
	GO:0009055	electron carrier activity	40	506	0.000107969	0.00537493	7.90514
	GO:0003682	chromatin binding	40	585	0.00188017	0.0406709	6.83761
	GO:0016491	oxidoreductase activity	119	1744	8.31344e-08	6.83365e-06	6.82339
	GO:0001071	nucleic acid binding transcription factor activity	70	1057	0.000117699	0.00537493	6.62252
	GO:0003700	transcription factor activity, sequence-specific DNA binding	69	1046	0.000147753	0.00552058	6.59656
	GO:0046914	transition metal ion binding	113	1957	0.000320465	0.00878075	5.77414
	GO:0003677	DNA binding	144	2659	0.000779705	0.0188505	5.41557
	GO:0046872	metal ion binding	191	3569	0.000167263	0.00572876	5.35164
	GO:0043169	cation binding	191	3592	0.00023704	0.00695881	5.31737

## Sheet: Table S3
Table S3 annotation of genes in profile 0
#node	identifier	annotation
103999740	GSMUA_Achr10P01410_001	Putative Auxin-induced protein 5NG4
GSMUA_Achr10P06460_001	GSMUA_Achr10P06460_001	Uncharacterized protein; Putative Eyes absent homolog 2
104000690	GSMUA_Achr10P11690_001	RING zinc finger protein-like, putative, expressed
GSMUA_Achr10P16640_001	GSMUA_Achr10P16640_001	Putative Small heat shock protein, chloroplastic; Belongs to the small heat shock protein (HSP20) family
GSMUA_Achr10P19040_001	GSMUA_Achr10P19040_001	Trehalose 6-phosphate phosphatase; Removes the phosphate from trehalose 6-phosphate to produce free trehalose
GSMUA_Achr10P19060_001	GSMUA_Achr10P19060_001	Putative Pumilio domain-containing protein C6G9.14
GSMUA_Achr10P21370_001	GSMUA_Achr10P21370_001	Uncharacterized protein
GSMUA_Achr10P22160_001	GSMUA_Achr10P22160_001	Uncharacterized protein; Cyclin-dependent kinase F-1
GSMUA_Achr10P22580_001	GSMUA_Achr10P22580_001	Uncharacterized protein; Zinc finger, RING-type, putative, expressed
GSMUA_Achr10P23060_001	GSMUA_Achr10P23060_001	Metal tolerance protein A2
103969864	GSMUA_Achr10P23320_001	Putative expressed protein
GSMUA_Achr10P24980_001	GSMUA_Achr10P24980_001	Uncharacterized protein; Purine permease 3
GSMUA_Achr10P25750_001	GSMUA_Achr10P25750_001	Uncharacterized protein; Lactate/malate dehydrogenase, putative, expressed; Belongs to the LDH/MDH superfamily
GSMUA_Achr10P26880_001	GSMUA_Achr10P26880_001	Putative Zinc finger protein CONSTANS-LIKE 16
GSMUA_Achr10P27910_001	GSMUA_Achr10P27910_001	Zinc finger CCCH domain-containing protein 2
GSMUA_Achr10P30370_001	GSMUA_Achr10P30370_001	Heat shock 22 kDa protein, mitochondrial; Belongs to the small heat shock protein (HSP20) family
GSMUA_Achr11P00930_001	GSMUA_Achr11P00930_001	Uncharacterized protein; FAD binding domain of DNA photolyase domain containing protein, expressed
GSMUA_Achr11P01420_001	GSMUA_Achr11P01420_001	Uncharacterized protein; MYB family transcription factor, putative, expressed
GSMUA_Achr11P04410_001	GSMUA_Achr11P04410_001	Putative Aspartic proteinase nepenthesin-2; Belongs to the peptidase A1 family
GSMUA_Achr11P04870_001	GSMUA_Achr11P04870_001	Uncharacterized protein; Polygalacturonase At1g48100
GSMUA_Achr11P05560_001	GSMUA_Achr11P05560_001	Chaperone protein dnaJ 49
GSMUA_Achr11P05680_001	GSMUA_Achr11P05680_001	Uncharacterized protein
GSMUA_Achr11P07810_001	GSMUA_Achr11P07810_001	Uncharacterized protein; Putative Reticuline oxidase; Belongs to the oxygen-dependent FAD-linked oxidoreductase family
103971273	GSMUA_Achr11P11740_001	Stress-related protein
GSMUA_Achr11P12110_001	GSMUA_Achr11P12110_001	Tubby-like F-box protein 14; Belongs to the TUB family
GSMUA_Achr11P13790_001	GSMUA_Achr11P13790_001	Zinc finger family protein, putative, expressed
103971400	GSMUA_Achr11P14450_001	Uncharacterized protein; Lecithine-cholesterol acyltransferase-like 4
GSMUA_Achr11P23770_001	GSMUA_Achr11P23770_001	Uncharacterized protein; Zinc transporter 5
GSMUA_Achr11P23870_001	GSMUA_Achr11P23870_001	AP2 domain containing protein, expressed
103972276	GSMUA_Achr11P24060_001	Uncharacterized protein; Tropinone reductase homolog At1g07440
GSMUA_Achr11P24780_001	GSMUA_Achr11P24780_001	Uncharacterized protein; Pyruvate decarboxylase isozyme 2; Belongs to the TPP enzyme family
GSMUA_Achr1P01400_001	GSMUA_Achr1P01400_001	Uncharacterized protein; Putative O-methyltransferase ZRP4; Belongs to the class I-like SAM-binding methyltransferase superfamily. Cation-independent O- methyltransferase family
103991573	GSMUA_Achr1P02070_001	Ethylene-responsive protein related, putative, expressed
GSMUA_Achr1P02210_001	GSMUA_Achr1P02210_001	Putative Alpha-amylase; Belongs to the glycosyl hydrolase 13 family
GSMUA_Achr1P03320_001	GSMUA_Achr1P03320_001	Probable pectate lyase 12
103974334	GSMUA_Achr1P04910_001	Myb-like protein
GSMUA_Achr1P04980_001	GSMUA_Achr1P04980_001	Uncharacterized protein; Probable LRR receptor-like serine/threonine-protein kinase At1g53430
GSMUA_Achr1P13630_001	GSMUA_Achr1P13630_001	Uncharacterized protein; Putative Probable hydroquinone glucosyltransferase; Belongs to the UDP-glycosyltransferase family
GSMUA_Achr1P20470_001	GSMUA_Achr1P20470_001	Uncharacterized protein; Phosphate transporter PHO1-2
GSMUA_Achr1P24710_001	GSMUA_Achr1P24710_001	Uncharacterized protein; Putative Polygalacturonase
103997054	GSMUA_Achr1P24960_001	Uncharacterized protein; Putative Transcription factor MYB21
103998926	GSMUA_Achr1P26520_001	Myb-related protein 308
GSMUA_Achr1P26590_001	GSMUA_Achr1P26590_001	Expressed protein
103968748	GSMUA_Achr2P00920_001	Uncharacterized protein; DNA-directed RNA polymerases I, II, and III subunit RPABC1
103970827	GSMUA_Achr2P02570_001	Uncharacterized protein
GSMUA_Achr2P03100_001	GSMUA_Achr2P03100_001	Uncharacterized protein; Putative Copper transporter 1
GSMUA_Achr2P05490_001	GSMUA_Achr2P05490_001	APO protein 1, chloroplastic
GSMUA_Achr2P06770_001	GSMUA_Achr2P06770_001	Uncharacterized protein; Transcription factor, putative, expressed
103975182	GSMUA_Achr2P18190_001	Expressed protein
103976491	GSMUA_Achr2P20040_001	Uncharacterized protein
GSMUA_Achr2P23160_001	GSMUA_Achr2P23160_001	Uncharacterized protein
103977017	GSMUA_Achr3P03510_001	Uncharacterized protein; Putative Transcription factor bHLH30
GSMUA_Achr3P05430_001	GSMUA_Achr3P05430_001	Uncharacterized protein; Trans-cinnamate 4-monooxygenase; Belongs to the cytochrome P450 family
GSMUA_Achr3P10620_001	GSMUA_Achr3P10620_001	Uncharacterized protein; Putative Cytokinin-O-glucosyltransferase 3
103977893	GSMUA_Achr3P11090_001	Uncharacterized protein; Polygalacturonase, putative, expressed
103977977	GSMUA_Achr3P12270_001	Uncharacterized protein; Putative Histone H1
GSMUA_Achr3P13460_001	GSMUA_Achr3P13460_001	E3 ubiquitin-protein ligase UPL5
103978252	GSMUA_Achr3P14300_001	Putative Stem-specific protein TSJT1
GSMUA_Achr3P15480_001	GSMUA_Achr3P15480_001	Uncharacterized protein; Putative DnaJ homolog subfamily B member 13
GSMUA_Achr3P18110_001	GSMUA_Achr3P18110_001	Uncharacterized protein; Putative heavy metal-associated domain containing protein, expressed
GSMUA_Achr3P22480_001	GSMUA_Achr3P22480_001	Tubby-like F-box protein 8; Belongs to the TUB family
GSMUA_Achr3P26680_001	GSMUA_Achr3P26680_001	Putative Receptor protein kinase CLAVATA1
103980355	GSMUA_Achr4P01380_001	Malate dehydrogenase, glyoxysomal
GSMUA_Achr4P06490_001	GSMUA_Achr4P06490_001	Uncharacterized protein
103980803	GSMUA_Achr4P06870_001	F-box protein At1g55000
103981431	GSMUA_Achr4P14420_001	Uncharacterized protein; Probable 6-phosphogluconolactonase 1
103981812	GSMUA_Achr4P17140_001	Uncharacterized protein
103983120	GSMUA_Achr4P21070_001	Uncharacterized protein; BHLH transcription factor, putative, expressed
103983098	GSMUA_Achr4P21280_001	Autophagy-related protein 8C; Belongs to the ATG8 family
GSMUA_Achr4P21690_001	GSMUA_Achr4P21690_001	Putative expressed protein
GSMUA_Achr4P22110_001	GSMUA_Achr4P22110_001	Uncharacterized protein; Probable galactinol--sucrose galactosyltransferase 2
103982869	GSMUA_Achr4P23930_001	Protein H2A.7; Belongs to the histone H2A family
103982733	GSMUA_Achr4P25400_001	Uncharacterized protein; Alcohol dehydrogenase-like 6
GSMUA_Achr4P26370_001	GSMUA_Achr4P26370_001	Uncharacterized protein; Putative Phosphatidylinositol-4-phosphate 5-kinase 8
GSMUA_Achr4P30100_001	GSMUA_Achr4P30100_001	Putative expressed protein
GSMUA_Achr4P30980_001	GSMUA_Achr4P30980_001	Protein kinase domain containing protein, expressed
103982264	GSMUA_Achr4P31390_001	DnaJ protein homolog
GSMUA_Achr5P02170_001	GSMUA_Achr5P02170_001	Uncharacterized protein; Whole genome shotgun sequence of line PN40024, scaffold_28.assembly12x (Fragment)
GSMUA_Achr5P04630_001	GSMUA_Achr5P04630_001	Uncharacterized protein; Putative Pentatricopeptide repeat-containing protein At4g30825, chloroplastic
GSMUA_Achr5P06210_001	GSMUA_Achr5P06210_001	Putative F-box/kelch-repeat protein At1g15670
GSMUA_Achr5P07360_001	GSMUA_Achr5P07360_001	Heat shock protein DnaJ, putative, expressed
103984300	GSMUA_Achr5P08960_001	Uncharacterized protein; ATP8, putative, expressed
GSMUA_Achr5P09050_001	GSMUA_Achr5P09050_001	Uncharacterized protein; AMSH-like ubiquitin thiolesterase 2
GSMUA_Achr5P10170_001	GSMUA_Achr5P10170_001	Putative F-box protein At2g02240
GSMUA_Achr5P10310_001	GSMUA_Achr5P10310_001	CBL-interacting protein kinase 9
103984543	GSMUA_Achr5P11570_001	rho-GTPase-activating protein-related, putative, expressed
103985845	GSMUA_Achr5P18370_001	Thioesterase family protein, putative, expressed
GSMUA_Achr5P19210_001	GSMUA_Achr5P19210_001	Ethylene-responsive protein related, putative, expressed
GSMUA_Achr5P21380_001	GSMUA_Achr5P21380_001	Receptor-like protein kinase 2 precursor, putative, expressed
GSMUA_Achr5P21940_001	GSMUA_Achr5P21940_001	Uncharacterized protein
GSMUA_Achr5P22130_001	GSMUA_Achr5P22130_001	Uncharacterized protein; Putative Peptide transporter PTR5
103985480	GSMUA_Achr5P22760_001	Uncharacterized protein; MYB family transcription factor, putative, expressed
103985419	GSMUA_Achr5P23450_001	Putative F-box/LRR-repeat protein 14
GSMUA_Achr5P24240_001	GSMUA_Achr5P24240_001	Uncharacterized protein; Putative LRR receptor-like serine/threonine-protein kinase EFR
GSMUA_Achr5P26200_001	GSMUA_Achr5P26200_001	Uncharacterized protein; Transcription factor HBP-1b(c1) (Fragment)
103986081	GSMUA_Achr5P29330_001	Putative Protein SRG1; Belongs to the iron/ascorbate-dependent oxidoreductase family
103986076	GSMUA_Achr5P29390_001	Uncharacterized protein; Putative Transcription factor bHLH30
GSMUA_Achr6P01000_001	GSMUA_Achr6P01000_001	Uncharacterized protein; Probable inositol oxygenase
103986709	GSMUA_Achr6P02100_001	Uncharacterized protein; Cryptochrome-1
103986813	GSMUA_Achr6P02860_001	Putative F-box/LRR-repeat protein 14
GSMUA_Achr6P08990_001	GSMUA_Achr6P08990_001	Uncharacterized protein; Chalcone synthase J; Belongs to the chalcone/stilbene synthases family
GSMUA_Achr6P09050_001	GSMUA_Achr6P09050_001	Uncharacterized protein; Basic helix-loop-helix, putative, expressed
103987552	GSMUA_Achr6P11470_001	Putative metal tolerance protein C3
GSMUA_Achr6P18720_001	GSMUA_Achr6P18720_001	NAC domain-containing protein 48
GSMUA_Achr6P24400_001	GSMUA_Achr6P24400_001	Uncharacterized protein; KIP1, putative, expressed
GSMUA_Achr6P24460_001	GSMUA_Achr6P24460_001	Expressed protein
GSMUA_Achr6P24860_001	GSMUA_Achr6P24860_001	FRIGIDA-like protein; Frigida, putative, expressed; Belongs to the Frigida family
GSMUA_Achr6P27960_001	GSMUA_Achr6P27960_001	Protein Kinase, putative, expressed
GSMUA_Achr6P28570_001	GSMUA_Achr6P28570_001	Uncharacterized protein
GSMUA_Achr6P30740_001	GSMUA_Achr6P30740_001	Uncharacterized protein; Putative Cytochrome P450 71D10
GSMUA_Achr6P34210_001	GSMUA_Achr6P34210_001	Heat shock cognate 70 kDa protein
103990074	GSMUA_Achr6P35120_001	Uncharacterized protein
103991148	GSMUA_Achr7P01430_001	Putative Uncharacterized N-acetyltransferase p20
GSMUA_Achr7P04620_001	GSMUA_Achr7P04620_001	Putative Myb-like protein G
GSMUA_Achr7P08370_001	GSMUA_Achr7P08370_001	Homeobox domain containing protein, expressed
103991227	GSMUA_Achr7P09190_001	Putative Regulatory protein NPR1
103991810	GSMUA_Achr7P10740_001	Uncharacterized protein; Whole genome shotgun sequence of line PN40024, scaffold_28.assembly12x (Fragment)
GSMUA_Achr7P11200_001	GSMUA_Achr7P11200_001	Adagio-like protein 3
GSMUA_Achr7P13620_001	GSMUA_Achr7P13620_001	Zinc finger CCCH domain-containing protein 2
GSMUA_Achr7P17560_001	GSMUA_Achr7P17560_001	Putative Myb-like protein G
GSMUA_Achr7P19730_001	GSMUA_Achr7P19730_001	START domain containing protein, putative, expressed
103992517	GSMUA_Achr7P22100_001	Uncharacterized protein; Expansin-A2
GSMUA_Achr8P03550_001	GSMUA_Achr8P03550_001	Uncharacterized protein; Putative Ethylene-responsive transcription factor 4
103993643	GSMUA_Achr8P06930_001	Uncharacterized protein; Zinc transporter 3
103994295	GSMUA_Achr8P07630_001	Uncharacterized protein; AT-GTL1, putative, expressed
GSMUA_Achr8P09200_001	GSMUA_Achr8P09200_001	Uncharacterized protein; Glycerophosphoryl diester phosphodiesterase family protein, putative, expressed
GSMUA_Achr8P11150_001	GSMUA_Achr8P11150_001	Uncharacterized protein; Putative Sugar phosphate exchanger 2
103993131	GSMUA_Achr8P12910_001	Uncharacterized protein; Putative RING finger and CHY zinc finger domain-containing protein 1
103994803	GSMUA_Achr8P17080_001	Zinc finger CCCH domain-containing protein 1
GSMUA_Achr8P18960_001	GSMUA_Achr8P18960_001	Phenylalanine ammonia-lyase 1
GSMUA_Achr8P20280_001	GSMUA_Achr8P20280_001	Uncharacterized protein; Putative Ankyrin repeat domain-containing protein 50
103996197	GSMUA_Achr8P26320_001	Uncharacterized protein; Zinc transporter 2
GSMUA_Achr8P29580_001	GSMUA_Achr8P29580_001	Uncharacterized protein; Putative Cytochrome P450 94A2
103996696	GSMUA_Achr9P01590_001	AP2 domain containing protein, expressed
GSMUA_Achr9P03060_001	GSMUA_Achr9P03060_001	Putative Floral homeotic protein
GSMUA_Achr9P05930_001	GSMUA_Achr9P05930_001	Uncharacterized protein; Myb transcription factor, putative, expressed
GSMUA_Achr9P08690_001	GSMUA_Achr9P08690_001	Uncharacterized protein; Putative Integrator complex subunit 3 homolog
GSMUA_Achr9P08810_001	GSMUA_Achr9P08810_001	Uncharacterized protein; Putative ubiquitin carboxyl-terminal hydrolase domain containing protein, expressed; Belongs to the peptidase C19 family
103998213	GSMUA_Achr9P17320_001	Uncharacterized protein; Putative Alpha-glucosidase yihQ; Belongs to the glycosyl hydrolase 31 family
GSMUA_Achr9P17880_001	GSMUA_Achr9P17880_001	Uncharacterized protein
103998306	GSMUA_Achr9P18370_001	Putative Uncharacterized protein RP600 homolog
GSMUA_Achr9P20620_001	GSMUA_Achr9P20620_001	DNA binding protein, putative
GSMUA_Achr9P21000_001	GSMUA_Achr9P21000_001	Uncharacterized protein; Putative Cytochrome P450 93A2
GSMUA_Achr9P24180_001	GSMUA_Achr9P24180_001	Myb-related protein 308
GSMUA_Achr9P24970_001	GSMUA_Achr9P24970_001	Purple acid phosphatase 18
GSMUA_Achr9P26980_001	GSMUA_Achr9P26980_001	Uncharacterized protein; Probable mannan synthase 3
103999180	GSMUA_Achr9P27260_001	16.0 kDa heat shock protein, peroxisomal; Belongs to the small heat shock protein (HSP20) family
103999492	GSMUA_Achr9P30820_001	Uncharacterized protein
103973887	GSMUA_AchrUn_randomP13230_001	Putative Dof zinc finger protein 4
GSMUA_AchrUn_randomP13280_001	GSMUA_AchrUn_randomP13280_001	Uncharacterized protein; Putative Flavonol-3-O-glycoside-7-O-glucosyltransferase 1
GSMUA_AchrUn_randomP13810_001	GSMUA_AchrUn_randomP13810_001	Uncharacterized protein; Transcription factor TGA4
GSMUA_AchrUn_randomP14580_001	GSMUA_AchrUn_randomP14580_001	Uncharacterized protein
103974413	GSMUA_AchrUn_randomP18600_001	Putative expressed protein
GSMUA_AchrUn_randomP19460_001	GSMUA_AchrUn_randomP19460_001	Uncharacterized protein; Putative Polyneuridine-aldehyde esterase
GSMUA_AchrUn_randomP26600_001	GSMUA_AchrUn_randomP26600_001	Uncharacterized protein; Putative Probable LRR receptor-like serine/threonine-protein kinase At1g07560
GSMUA_AchrUn_randomP27040_001	GSMUA_AchrUn_randomP27040_001	Uncharacterized protein; Trans-cinnamate 4-monooxygenase; Belongs to the cytochrome P450 family

## Sheet: Table S4
Table S4 The interaction data of DEGs in profile 0
#node1	node2	node1_string_internal_id	node2_string_internal_id	node1_external_id	node2_external_id	neighborhood_on_chromosome	gene_fusion	phylogenetic_cooccurrence	homology	coexpression	experimentally_determined_interaction	database_annotated	automated_textmining	combined_score
GSMUA_Achr5P21380_001	GSMUA_Achr3P26680_001	1751298	1745255	4641.GSMUA_Achr5P21380_001	4641.GSMUA_Achr3P26680_001	0	0	0	0	0	0.797	0	0.878	0.974
103986709	GSMUA_Achr11P00930_001	1752334	1734925	4641.GSMUA_Achr6P02100_001	4641.GSMUA_Achr11P00930_001	0	0	0	0	0	0	0	0.901	0.901
GSMUA_Achr7P11200_001	103986709	1756900	1752334	4641.GSMUA_Achr7P11200_001	4641.GSMUA_Achr6P02100_001	0	0	0	0	0	0	0	0.9	0.9
GSMUA_Achr7P11200_001	GSMUA_Achr4P06490_001	1756900	1746478	4641.GSMUA_Achr7P11200_001	4641.GSMUA_Achr4P06490_001	0	0	0	0	0.869	0	0	0	0.869
103985419	103971400	1751498	1736269	4641.GSMUA_Achr5P23450_001	4641.GSMUA_Achr11P14450_001	0	0	0	0	0.867	0	0	0	0.867
103986813	103971400	1752409	1736269	4641.GSMUA_Achr6P02860_001	4641.GSMUA_Achr11P14450_001	0	0	0	0	0.867	0	0	0	0.867
103982733	GSMUA_Achr11P24780_001	1748352	1737298	4641.GSMUA_Achr4P25400_001	4641.GSMUA_Achr11P24780_001	0	0	0	0	0.043	0	0.65	0.633	0.866
GSMUA_Achr9P08690_001	103968748	1762833	1740398	4641.GSMUA_Achr9P08690_001	4641.GSMUA_Achr2P00920_001	0	0	0	0	0	0.863	0	0	0.863
103999180	GSMUA_Achr10P30370_001	1764675	1734713	4641.GSMUA_Achr9P27260_001	4641.GSMUA_Achr10P30370_001	0	0	0.321	0	0.134	0	0	0.768	0.851
GSMUA_Achr9P17880_001	103978252	1763744	1744028	4641.GSMUA_Achr9P17880_001	4641.GSMUA_Achr3P14300_001	0	0	0	0	0.842	0	0	0	0.842
GSMUA_Achr6P09050_001	103986709	1753028	1752334	4641.GSMUA_Achr6P09050_001	4641.GSMUA_Achr6P02100_001	0	0	0	0	0	0.563	0	0.632	0.832
103987552	GSMUA_Achr5P22130_001	1753265	1751368	4641.GSMUA_Achr6P11470_001	4641.GSMUA_Achr5P22130_001	0.16	0	0	0	0.055	0.058	0	0.716	0.759
GSMUA_AchrUn_randomP13810_001	103991227	1766415	1756701	4641.GSMUA_AchrUn_randomP13810_001	4641.GSMUA_Achr7P09190_001	0	0	0	0	0	0.192	0.6	0.221	0.726
GSMUA_Achr7P08370_001	GSMUA_Achr5P04630_001	1756621	1749631	4641.GSMUA_Achr7P08370_001	4641.GSMUA_Achr5P04630_001	0	0	0	0	0.057	0	0	0.704	0.708
103977893	GSMUA_Achr1P03320_001	1743709	1737826	4641.GSMUA_Achr3P11090_001	4641.GSMUA_Achr1P03320_001	0.062	0	0	0	0	0	0	0.694	0.7
GSMUA_AchrUn_randomP27040_001	GSMUA_Achr8P18960_001	1767723	1760420	4641.GSMUA_AchrUn_randomP27040_001	4641.GSMUA_Achr8P18960_001	0	0	0	0	0.057	0	0.65	0.158	0.697
103986709	GSMUA_Achr11P01420_001	1752334	1734973	4641.GSMUA_Achr6P02100_001	4641.GSMUA_Achr11P01420_001	0	0	0	0	0	0	0	0.687	0.687
GSMUA_Achr7P11200_001	GSMUA_Achr6P09050_001	1756900	1753028	4641.GSMUA_Achr7P11200_001	4641.GSMUA_Achr6P09050_001	0	0	0	0	0	0	0	0.674	0.674
103991227	GSMUA_Achr2P06770_001	1756701	1740977	4641.GSMUA_Achr7P09190_001	4641.GSMUA_Achr2P06770_001	0	0	0	0	0	0.044	0.6	0.212	0.672
103991227	GSMUA_Achr5P26200_001	1756701	1751772	4641.GSMUA_Achr7P09190_001	4641.GSMUA_Achr5P26200_001	0	0	0	0	0	0.044	0.6	0.212	0.672
GSMUA_Achr7P11200_001	GSMUA_Achr5P10310_001	1756900	1750196	4641.GSMUA_Achr7P11200_001	4641.GSMUA_Achr5P10310_001	0	0	0	0	0	0.152	0	0.622	0.665
GSMUA_Achr9P08810_001	GSMUA_Achr3P13460_001	1762845	1743944	4641.GSMUA_Achr9P08810_001	4641.GSMUA_Achr3P13460_001	0	0	0	0	0.113	0.132	0	0.583	0.65
103993131	103993643	1759820	1759227	4641.GSMUA_Achr8P12910_001	4641.GSMUA_Achr8P06930_001	0	0	0	0	0	0	0	0.638	0.638
GSMUA_Achr5P07360_001	GSMUA_Achr10P30370_001	1749903	1734713	4641.GSMUA_Achr5P07360_001	4641.GSMUA_Achr10P30370_001	0.049	0	0	0	0.123	0.1	0	0.573	0.636
GSMUA_Achr6P34210_001	103982264	1755518	1748945	4641.GSMUA_Achr6P34210_001	4641.GSMUA_Achr4P31390_001	0.043	0	0.417	0	0.141	0.177	0	0.202	0.627
GSMUA_Achr7P11200_001	GSMUA_Achr11P01420_001	1756900	1734973	4641.GSMUA_Achr7P11200_001	4641.GSMUA_Achr11P01420_001	0	0	0	0	0	0	0	0.622	0.622
GSMUA_Achr5P21940_001	GSMUA_Achr10P23060_001	1751349	1733988	4641.GSMUA_Achr5P21940_001	4641.GSMUA_Achr10P23060_001	0.144	0	0	0	0.161	0	0	0.515	0.621
103996197	103993131	1761151	1759820	4641.GSMUA_Achr8P26320_001	4641.GSMUA_Achr8P12910_001	0	0	0	0	0	0	0	0.62	0.62
103993131	GSMUA_Achr11P05680_001	1759820	1735396	4641.GSMUA_Achr8P12910_001	4641.GSMUA_Achr11P05680_001	0	0	0	0	0	0	0	0.618	0.618
GSMUA_Achr7P11200_001	GSMUA_Achr5P06210_001	1756900	1749789	4641.GSMUA_Achr7P11200_001	4641.GSMUA_Achr5P06210_001	0	0	0	0	0	0	0	0.618	0.618
103984543	103982869	1750322	1748205	4641.GSMUA_Achr5P11570_001	4641.GSMUA_Achr4P23930_001	0	0	0	0	0	0.611	0	0	0.611
GSMUA_Achr1P04980_001	103971273	1737992	1735998	4641.GSMUA_Achr1P04980_001	4641.GSMUA_Achr11P11740_001	0	0	0	0	0	0	0	0.609	0.609
GSMUA_Achr8P20280_001	103983098	1760549	1747943	4641.GSMUA_Achr8P20280_001	4641.GSMUA_Achr4P21280_001	0	0	0	0	0.052	0.595	0	0	0.599
GSMUA_Achr6P34210_001	GSMUA_Achr4P06490_001	1755518	1746478	4641.GSMUA_Achr6P34210_001	4641.GSMUA_Achr4P06490_001	0.043	0	0.433	0	0.132	0.186	0	0.117	0.599
GSMUA_Achr9P21000_001	103970827	1764058	1740561	4641.GSMUA_Achr9P21000_001	4641.GSMUA_Achr2P02570_001	0	0	0	0	0	0	0	0.597	0.597
103999492	GSMUA_Achr9P21000_001	1765030	1764058	4641.GSMUA_Achr9P30820_001	4641.GSMUA_Achr9P21000_001	0	0	0	0	0	0	0	0.597	0.597
GSMUA_Achr6P34210_001	GSMUA_Achr11P05560_001	1755518	1735385	4641.GSMUA_Achr6P34210_001	4641.GSMUA_Achr11P05560_001	0.043	0	0.42	0	0.132	0.186	0	0.117	0.59
GSMUA_Achr4P21690_001	103975182	1747984	1742109	4641.GSMUA_Achr4P21690_001	4641.GSMUA_Achr2P18190_001	0	0	0	0	0	0.588	0	0	0.588
GSMUA_Achr9P03060_001	GSMUA_Achr7P11200_001	1762275	1756900	4641.GSMUA_Achr9P03060_001	4641.GSMUA_Achr7P11200_001	0	0	0	0	0	0.329	0	0.412	0.588
GSMUA_Achr4P30100_001	103975182	1748818	1742109	4641.GSMUA_Achr4P30100_001	4641.GSMUA_Achr2P18190_001	0	0	0	0	0	0.588	0	0	0.588
GSMUA_Achr7P11200_001	GSMUA_Achr11P23870_001	1756900	1737207	4641.GSMUA_Achr7P11200_001	4641.GSMUA_Achr11P23870_001	0	0	0	0	0	0.329	0	0.412	0.588
GSMUA_Achr6P34210_001	GSMUA_Achr3P15480_001	1755518	1744144	4641.GSMUA_Achr6P34210_001	4641.GSMUA_Achr3P15480_001	0.043	0	0.415	0	0.132	0.186	0	0.117	0.587
GSMUA_Achr1P13630_001	GSMUA_Achr10P30370_001	1738850	1734713	4641.GSMUA_Achr1P13630_001	4641.GSMUA_Achr10P30370_001	0	0	0	0	0	0.049	0	0.58	0.583
GSMUA_Achr10P25750_001	GSMUA_Achr10P16640_001	1734255	1733349	4641.GSMUA_Achr10P25750_001	4641.GSMUA_Achr10P16640_001	0.05	0	0	0	0	0.564	0	0.076	0.583
103999180	GSMUA_Achr1P13630_001	1764675	1738850	4641.GSMUA_Achr9P27260_001	4641.GSMUA_Achr1P13630_001	0	0	0	0	0	0	0	0.58	0.58
103987552	GSMUA_Achr10P23060_001	1753265	1733988	4641.GSMUA_Achr6P11470_001	4641.GSMUA_Achr10P23060_001	0.146	0	0	0	0.048	0.058	0	0.515	0.578
GSMUA_Achr9P17880_001	GSMUA_Achr6P34210_001	1763744	1755518	4641.GSMUA_Achr9P17880_001	4641.GSMUA_Achr6P34210_001	0	0	0	0	0	0	0	0.571	0.571
GSMUA_Achr6P08990_001	103986081	1753022	1752084	4641.GSMUA_Achr6P08990_001	4641.GSMUA_Achr5P29330_001	0	0	0	0	0.052	0.137	0	0.515	0.568
GSMUA_Achr9P26980_001	GSMUA_Achr5P24240_001	1764647	1751576	4641.GSMUA_Achr9P26980_001	4641.GSMUA_Achr5P24240_001	0	0	0	0	0	0	0	0.566	0.566
GSMUA_Achr6P09050_001	GSMUA_Achr11P00930_001	1753028	1734925	4641.GSMUA_Achr6P09050_001	4641.GSMUA_Achr11P00930_001	0	0	0	0	0	0.295	0	0.395	0.555
GSMUA_Achr5P22130_001	GSMUA_Achr5P21940_001	1751368	1751349	4641.GSMUA_Achr5P22130_001	4641.GSMUA_Achr5P21940_001	0.145	0	0	0	0.161	0	0	0.427	0.553
GSMUA_Achr3P05430_001	103972276	1743149	1737226	4641.GSMUA_Achr3P05430_001	4641.GSMUA_Achr11P24060_001	0	0	0	0	0	0.045	0	0.551	0.552
GSMUA_AchrUn_randomP27040_001	103972276	1767723	1737226	4641.GSMUA_AchrUn_randomP27040_001	4641.GSMUA_Achr11P24060_001	0	0	0	0	0	0.045	0	0.551	0.552
GSMUA_Achr3P26680_001	GSMUA_Achr11P04410_001	1745255	1735271	4641.GSMUA_Achr3P26680_001	4641.GSMUA_Achr11P04410_001	0	0	0	0	0	0	0	0.548	0.548
GSMUA_Achr5P22130_001	GSMUA_Achr11P23770_001	1751368	1737197	4641.GSMUA_Achr5P22130_001	4641.GSMUA_Achr11P23770_001	0	0	0	0	0.056	0.089	0	0.516	0.547
103996197	GSMUA_Achr5P22130_001	1761151	1751368	4641.GSMUA_Achr8P26320_001	4641.GSMUA_Achr5P22130_001	0	0	0	0	0.056	0.089	0	0.516	0.547
103993643	GSMUA_Achr5P22130_001	1759227	1751368	4641.GSMUA_Achr8P06930_001	4641.GSMUA_Achr5P22130_001	0	0	0	0	0.056	0.089	0	0.516	0.547
GSMUA_Achr5P07360_001	103969864	1749903	1734014	4641.GSMUA_Achr5P07360_001	4641.GSMUA_Achr10P23320_001	0	0	0	0	0.099	0	0	0.515	0.544
GSMUA_Achr1P26590_001	GSMUA_Achr11P13790_001	1740134	1736203	4641.GSMUA_Achr1P26590_001	4641.GSMUA_Achr11P13790_001	0	0	0	0	0.543	0	0	0	0.543
GSMUA_Achr11P07810_001	GSMUA_Achr11P00930_001	1735608	1734925	4641.GSMUA_Achr11P07810_001	4641.GSMUA_Achr11P00930_001	0	0	0	0	0.048	0.109	0	0.503	0.541
GSMUA_Achr9P08810_001	GSMUA_Achr5P09050_001	1762845	1750071	4641.GSMUA_Achr9P08810_001	4641.GSMUA_Achr5P09050_001	0	0	0	0	0.054	0	0	0.535	0.541
103999492	103970827	1765030	1740561	4641.GSMUA_Achr9P30820_001	4641.GSMUA_Achr2P02570_001	0	0	0	0.929	0.54	0	0	0	0.54
103985480	103968748	1751429	1740398	4641.GSMUA_Achr5P22760_001	4641.GSMUA_Achr2P00920_001	0	0	0	0	0.052	0	0	0.534	0.539
GSMUA_AchrUn_randomP14580_001	103984300	1766491	1750062	4641.GSMUA_AchrUn_randomP14580_001	4641.GSMUA_Achr5P08960_001	0	0	0	0	0.085	0	0	0.516	0.538
GSMUA_Achr9P24180_001	GSMUA_Achr9P05930_001	1764371	1762561	4641.GSMUA_Achr9P24180_001	4641.GSMUA_Achr9P05930_001	0	0	0	0	0	0	0	0.536	0.536
GSMUA_Achr9P05930_001	103998926	1762561	1740128	4641.GSMUA_Achr9P05930_001	4641.GSMUA_Achr1P26520_001	0	0	0	0	0	0	0	0.536	0.536
103977017	GSMUA_Achr11P00930_001	1742959	1734925	4641.GSMUA_Achr3P03510_001	4641.GSMUA_Achr11P00930_001	0	0	0	0	0.043	0.426	0	0.221	0.534
103991810	103986709	1756854	1752334	4641.GSMUA_Achr7P10740_001	4641.GSMUA_Achr6P02100_001	0	0	0	0	0.043	0.426	0	0.221	0.534
103986709	103976491	1752334	1742291	4641.GSMUA_Achr6P02100_001	4641.GSMUA_Achr2P20040_001	0	0	0	0	0.043	0.426	0	0.221	0.534
103991810	GSMUA_Achr11P00930_001	1756854	1734925	4641.GSMUA_Achr7P10740_001	4641.GSMUA_Achr11P00930_001	0	0	0	0	0.043	0.426	0	0.221	0.534
103986709	103977017	1752334	1742959	4641.GSMUA_Achr6P02100_001	4641.GSMUA_Achr3P03510_001	0	0	0	0	0.043	0.426	0	0.221	0.534
103976491	GSMUA_Achr11P00930_001	1742291	1734925	4641.GSMUA_Achr2P20040_001	4641.GSMUA_Achr11P00930_001	0	0	0	0	0.043	0.426	0	0.221	0.534
GSMUA_Achr10P30370_001	103969864	1734713	1734014	4641.GSMUA_Achr10P30370_001	4641.GSMUA_Achr10P23320_001	0	0	0	0	0.08	0	0	0.515	0.534
GSMUA_Achr1P03320_001	GSMUA_Achr11P04870_001	1737826	1735317	4641.GSMUA_Achr1P03320_001	4641.GSMUA_Achr11P04870_001	0.062	0	0	0	0	0	0	0.523	0.533
GSMUA_Achr6P34210_001	103981812	1755518	1747532	4641.GSMUA_Achr6P34210_001	4641.GSMUA_Achr4P17140_001	0.043	0	0.326	0	0.132	0.162	0	0.158	0.532
GSMUA_Achr3P26680_001	GSMUA_Achr10P24980_001	1745255	1734178	4641.GSMUA_Achr3P26680_001	4641.GSMUA_Achr10P24980_001	0	0	0	0	0	0	0	0.53	0.53
GSMUA_Achr1P24710_001	GSMUA_Achr1P03320_001	1739949	1737826	4641.GSMUA_Achr1P24710_001	4641.GSMUA_Achr1P03320_001	0.062	0	0	0	0	0	0	0.515	0.525
GSMUA_Achr5P10170_001	103980803	1750182	1746516	4641.GSMUA_Achr5P10170_001	4641.GSMUA_Achr4P06870_001	0	0	0	0	0	0	0	0.525	0.525
103986076	GSMUA_Achr5P21940_001	1752090	1751349	4641.GSMUA_Achr5P29390_001	4641.GSMUA_Achr5P21940_001	0	0	0	0	0	0	0	0.525	0.525
GSMUA_Achr1P26590_001	GSMUA_Achr10P19060_001	1740134	1733591	4641.GSMUA_Achr1P26590_001	4641.GSMUA_Achr10P19060_001	0	0	0	0	0.057	0	0	0.515	0.523
GSMUA_Achr5P19210_001	103983120	1751082	1747922	4641.GSMUA_Achr5P19210_001	4641.GSMUA_Achr4P21070_001	0	0	0	0	0	0.521	0	0	0.521
103993643	GSMUA_Achr11P05680_001	1759227	1735396	4641.GSMUA_Achr8P06930_001	4641.GSMUA_Achr11P05680_001	0	0	0	0	0	0	0	0.521	0.521
GSMUA_Achr6P24860_001	GSMUA_Achr11P23870_001	1754595	1737207	4641.GSMUA_Achr6P24860_001	4641.GSMUA_Achr11P23870_001	0	0	0	0	0	0	0	0.521	0.521
GSMUA_Achr9P03060_001	GSMUA_Achr6P24860_001	1762275	1754595	4641.GSMUA_Achr9P03060_001	4641.GSMUA_Achr6P24860_001	0	0	0	0	0	0	0	0.521	0.521
103983120	103991573	1747922	1737702	4641.GSMUA_Achr4P21070_001	4641.GSMUA_Achr1P02070_001	0	0	0	0	0	0.521	0	0	0.521
GSMUA_AchrUn_randomP14580_001	GSMUA_Achr6P18720_001	1766491	1753986	4641.GSMUA_AchrUn_randomP14580_001	4641.GSMUA_Achr6P18720_001	0	0	0	0	0.05	0	0	0.515	0.519
GSMUA_AchrUn_randomP14580_001	103997054	1766491	1739974	4641.GSMUA_AchrUn_randomP14580_001	4641.GSMUA_Achr1P24960_001	0	0	0	0	0	0	0	0.519	0.519
GSMUA_Achr6P27960_001	103985845	1754902	1750998	4641.GSMUA_Achr6P27960_001	4641.GSMUA_Achr5P18370_001	0	0	0	0	0	0	0	0.518	0.518
GSMUA_Achr1P26590_001	GSMUA_Achr10P21370_001	1740134	1733820	4641.GSMUA_Achr1P26590_001	4641.GSMUA_Achr10P21370_001	0	0	0	0	0.513	0.049	0	0	0.517
103974413	GSMUA_Achr11P01420_001	1766887	1734973	4641.GSMUA_AchrUn_randomP18600_001	4641.GSMUA_Achr11P01420_001	0	0	0	0	0	0	0	0.517	0.517
103993131	GSMUA_Achr5P21940_001	1759820	1751349	4641.GSMUA_Achr8P12910_001	4641.GSMUA_Achr5P21940_001	0	0	0	0	0	0	0	0.517	0.517
GSMUA_Achr4P26370_001	103982733	1748449	1748352	4641.GSMUA_Achr4P26370_001	4641.GSMUA_Achr4P25400_001	0	0	0	0	0	0	0	0.516	0.516
GSMUA_AchrUn_randomP26600_001	GSMUA_Achr5P21380_001	1767679	1751298	4641.GSMUA_AchrUn_randomP26600_001	4641.GSMUA_Achr5P21380_001	0	0	0	0	0	0	0	0.516	0.516
103986709	GSMUA_Achr10P26880_001	1752334	1734368	4641.GSMUA_Achr6P02100_001	4641.GSMUA_Achr10P26880_001	0	0	0	0	0.044	0	0	0.515	0.516
GSMUA_Achr6P27960_001	103970827	1754902	1740561	4641.GSMUA_Achr6P27960_001	4641.GSMUA_Achr2P02570_001	0	0	0	0	0	0	0	0.516	0.516
103999492	GSMUA_Achr6P27960_001	1765030	1754902	4641.GSMUA_Achr9P30820_001	4641.GSMUA_Achr6P27960_001	0	0	0	0	0	0	0	0.516	0.516
GSMUA_AchrUn_randomP19460_001	GSMUA_AchrUn_randomP13810_001	1766971	1766415	4641.GSMUA_AchrUn_randomP19460_001	4641.GSMUA_AchrUn_randomP13810_001	0	0	0	0	0	0	0	0.516	0.516
GSMUA_Achr6P09050_001	103986076	1753028	1752090	4641.GSMUA_Achr6P09050_001	4641.GSMUA_Achr5P29390_001	0	0	0	0	0	0	0	0.516	0.516
GSMUA_Achr7P08370_001	GSMUA_Achr3P26680_001	1756621	1745255	4641.GSMUA_Achr7P08370_001	4641.GSMUA_Achr3P26680_001	0	0	0	0	0	0	0	0.515	0.515
GSMUA_Achr9P05930_001	GSMUA_Achr7P13620_001	1762561	1757141	4641.GSMUA_Achr9P05930_001	4641.GSMUA_Achr7P13620_001	0	0	0	0	0	0	0	0.515	0.515
103996197	GSMUA_Achr5P10170_001	1761151	1750182	4641.GSMUA_Achr8P26320_001	4641.GSMUA_Achr5P10170_001	0	0	0	0	0	0	0	0.515	0.515
GSMUA_Achr9P05930_001	GSMUA_Achr10P27910_001	1762561	1734471	4641.GSMUA_Achr9P05930_001	4641.GSMUA_Achr10P27910_001	0	0	0	0	0	0	0	0.515	0.515
GSMUA_Achr11P01420_001	GSMUA_Achr10P16640_001	1734973	1733349	4641.GSMUA_Achr11P01420_001	4641.GSMUA_Achr10P16640_001	0	0	0	0	0	0	0	0.515	0.515
GSMUA_Achr4P22110_001	GSMUA_Achr3P26680_001	1748025	1745255	4641.GSMUA_Achr4P22110_001	4641.GSMUA_Achr3P26680_001	0	0	0	0	0	0	0	0.515	0.515
GSMUA_Achr4P30100_001	104000690	1748818	1732857	4641.GSMUA_Achr4P30100_001	4641.GSMUA_Achr10P11690_001	0	0	0	0	0	0	0	0.515	0.515
103996197	GSMUA_Achr5P21940_001	1761151	1751349	4641.GSMUA_Achr8P26320_001	4641.GSMUA_Achr5P21940_001	0	0	0	0	0.042	0	0	0.515	0.515
GSMUA_Achr8P09200_001	GSMUA_Achr1P20470_001	1759451	1739530	4641.GSMUA_Achr8P09200_001	4641.GSMUA_Achr1P20470_001	0	0	0	0	0	0	0	0.515	0.515
GSMUA_Achr4P21690_001	104000690	1747984	1732857	4641.GSMUA_Achr4P21690_001	4641.GSMUA_Achr10P11690_001	0	0	0	0	0	0	0	0.515	0.515
103996197	GSMUA_Achr11P05680_001	1761151	1735396	4641.GSMUA_Achr8P26320_001	4641.GSMUA_Achr11P05680_001	0	0	0	0	0	0	0	0.515	0.515
103980355	GSMUA_Achr11P24780_001	1745971	1737298	4641.GSMUA_Achr4P01380_001	4641.GSMUA_Achr11P24780_001	0	0	0	0	0.074	0	0	0.491	0.509
103998306	GSMUA_Achr11P01420_001	1763793	1734973	4641.GSMUA_Achr9P18370_001	4641.GSMUA_Achr11P01420_001	0	0	0	0	0	0	0	0.502	0.502
GSMUA_AchrUn_randomP26600_001	GSMUA_Achr4P30980_001	1767679	1748905	4641.GSMUA_AchrUn_randomP26600_001	4641.GSMUA_Achr4P30980_001	0	0	0	0	0	0.05	0	0.494	0.498
103996696	GSMUA_Achr8P03550_001	1762127	1758891	4641.GSMUA_Achr9P01590_001	4641.GSMUA_Achr8P03550_001	0	0	0	0	0	0	0	0.495	0.495
103973887	103981431	1766357	1747263	4641.GSMUA_AchrUn_randomP13230_001	4641.GSMUA_Achr4P14420_001	0	0	0	0	0	0	0	0.494	0.493
GSMUA_Achr9P21000_001	GSMUA_Achr3P10620_001	1764058	1743663	4641.GSMUA_Achr9P21000_001	4641.GSMUA_Achr3P10620_001	0	0	0	0	0	0	0	0.494	0.493
103996197	103987552	1761151	1753265	4641.GSMUA_Achr8P26320_001	4641.GSMUA_Achr6P11470_001	0	0	0	0	0.042	0	0	0.492	0.492
GSMUA_Achr7P19730_001	GSMUA_Achr6P28570_001	1757752	1754962	4641.GSMUA_Achr7P19730_001	4641.GSMUA_Achr6P28570_001	0	0	0	0	0.042	0	0	0.49	0.49
103998306	103980355	1763793	1745971	4641.GSMUA_Achr9P18370_001	4641.GSMUA_Achr4P01380_001	0	0	0	0	0.486	0	0	0	0.485
GSMUA_Achr2P23160_001	GSMUA_Achr10P22160_001	1742599	1733899	4641.GSMUA_Achr2P23160_001	4641.GSMUA_Achr10P22160_001	0	0	0	0	0	0.406	0	0.159	0.479
GSMUA_Achr5P21940_001	GSMUA_Achr11P05680_001	1751349	1735396	4641.GSMUA_Achr5P21940_001	4641.GSMUA_Achr11P05680_001	0	0	0	0	0	0.294	0	0.292	0.478
103999180	GSMUA_Achr6P34210_001	1764675	1755518	4641.GSMUA_Achr9P27260_001	4641.GSMUA_Achr6P34210_001	0.059	0	0	0	0.115	0.043	0	0.414	0.47
103998213	GSMUA_Achr1P02210_001	1763689	1737716	4641.GSMUA_Achr9P17320_001	4641.GSMUA_Achr1P02210_001	0.136	0	0	0	0.057	0	0	0.395	0.464
103981431	GSMUA_Achr1P02210_001	1747263	1737716	4641.GSMUA_Achr4P14420_001	4641.GSMUA_Achr1P02210_001	0.149	0	0	0	0	0	0	0.396	0.464
GSMUA_Achr5P22130_001	GSMUA_Achr2P03100_001	1751368	1740614	4641.GSMUA_Achr5P22130_001	4641.GSMUA_Achr2P03100_001	0	0	0	0	0.055	0	0	0.442	0.45
103977977	103971273	1743826	1735998	4641.GSMUA_Achr3P12270_001	4641.GSMUA_Achr11P11740_001	0	0	0	0	0	0	0	0.448	0.448
GSMUA_Achr7P04620_001	GSMUA_Achr6P34210_001	1756252	1755518	4641.GSMUA_Achr7P04620_001	4641.GSMUA_Achr6P34210_001	0	0	0	0	0.173	0.316	0	0.102	0.447
GSMUA_Achr7P17560_001	GSMUA_Achr6P34210_001	1757535	1755518	4641.GSMUA_Achr7P17560_001	4641.GSMUA_Achr6P34210_001	0	0	0	0	0.173	0.316	0	0.102	0.447
GSMUA_Achr9P20620_001	GSMUA_Achr6P34210_001	1764020	1755518	4641.GSMUA_Achr9P20620_001	4641.GSMUA_Achr6P34210_001	0	0	0	0	0.173	0.316	0	0.102	0.447
GSMUA_Achr6P34210_001	GSMUA_Achr11P01420_001	1755518	1734973	4641.GSMUA_Achr6P34210_001	4641.GSMUA_Achr11P01420_001	0	0	0	0	0.173	0.316	0	0.102	0.447
103994803	GSMUA_Achr10P06460_001	1760232	1732341	4641.GSMUA_Achr8P17080_001	4641.GSMUA_Achr10P06460_001	0	0	0	0	0	0	0	0.446	0.446
GSMUA_Achr8P11150_001	GSMUA_Achr5P22130_001	1759645	1751368	4641.GSMUA_Achr8P11150_001	4641.GSMUA_Achr5P22130_001	0	0	0	0	0.086	0.083	0	0.392	0.445
GSMUA_Achr8P29580_001	GSMUA_Achr6P30740_001	1761475	1755177	4641.GSMUA_Achr8P29580_001	4641.GSMUA_Achr6P30740_001	0	0	0.442	0	0	0	0	0	0.442
GSMUA_Achr11P23770_001	GSMUA_Achr10P23060_001	1737197	1733988	4641.GSMUA_Achr11P23770_001	4641.GSMUA_Achr10P23060_001	0	0	0	0	0.056	0.102	0	0.394	0.441
103993643	GSMUA_Achr10P23060_001	1759227	1733988	4641.GSMUA_Achr8P06930_001	4641.GSMUA_Achr10P23060_001	0	0	0	0	0.056	0.102	0	0.394	0.441
103996197	GSMUA_Achr10P23060_001	1761151	1733988	4641.GSMUA_Achr8P26320_001	4641.GSMUA_Achr10P23060_001	0	0	0	0	0.056	0.102	0	0.394	0.441
103994295	103983120	1759297	1747922	4641.GSMUA_Achr8P07630_001	4641.GSMUA_Achr4P21070_001	0	0	0	0	0	0	0	0.438	0.438
GSMUA_Achr9P05930_001	103974334	1762561	1737985	4641.GSMUA_Achr9P05930_001	4641.GSMUA_Achr1P04910_001	0	0	0	0	0	0	0	0.434	0.434
GSMUA_AchrUn_randomP13280_001	GSMUA_Achr10P30370_001	1766362	1734713	4641.GSMUA_AchrUn_randomP13280_001	4641.GSMUA_Achr10P30370_001	0	0	0	0	0	0	0	0.432	0.432
GSMUA_AchrUn_randomP13280_001	103999180	1766362	1764675	4641.GSMUA_AchrUn_randomP13280_001	4641.GSMUA_Achr9P27260_001	0	0	0	0	0	0	0	0.432	0.432
103998213	GSMUA_Achr6P01000_001	1763689	1752224	4641.GSMUA_Achr9P17320_001	4641.GSMUA_Achr6P01000_001	0.099	0	0	0	0	0	0	0.394	0.43
GSMUA_Achr9P20620_001	GSMUA_Achr7P17560_001	1764020	1757535	4641.GSMUA_Achr9P20620_001	4641.GSMUA_Achr7P17560_001	0	0	0	0	0	0	0	0.425	0.424
GSMUA_Achr9P24970_001	GSMUA_Achr6P24400_001	1764449	1754549	4641.GSMUA_Achr9P24970_001	4641.GSMUA_Achr6P24400_001	0	0	0	0	0	0	0	0.424	0.424
GSMUA_Achr9P20620_001	GSMUA_Achr7P04620_001	1764020	1756252	4641.GSMUA_Achr9P20620_001	4641.GSMUA_Achr7P04620_001	0	0	0	0	0	0	0	0.425	0.424
103992517	GSMUA_Achr10P22580_001	1757986	1733941	4641.GSMUA_Achr7P22100_001	4641.GSMUA_Achr10P22580_001	0	0	0	0	0	0	0	0.423	0.422
103991148	GSMUA_Achr11P04410_001	1755934	1735271	4641.GSMUA_Achr7P01430_001	4641.GSMUA_Achr11P04410_001	0	0	0	0	0	0	0	0.42	0.42
103998306	GSMUA_Achr10P19040_001	1763793	1733589	4641.GSMUA_Achr9P18370_001	4641.GSMUA_Achr10P19040_001	0	0	0	0	0	0	0	0.42	0.42
GSMUA_Achr7P11200_001	103990074	1756900	1755607	4641.GSMUA_Achr7P11200_001	4641.GSMUA_Achr6P35120_001	0	0	0	0	0	0	0	0.42	0.42
GSMUA_Achr7P11200_001	103991148	1756900	1755934	4641.GSMUA_Achr7P11200_001	4641.GSMUA_Achr7P01430_001	0	0	0	0	0	0	0	0.42	0.42
103991148	103990074	1755934	1755607	4641.GSMUA_Achr7P01430_001	4641.GSMUA_Achr6P35120_001	0	0	0	0	0	0	0	0.42	0.42
GSMUA_Achr7P11200_001	GSMUA_Achr11P04410_001	1756900	1735271	4641.GSMUA_Achr7P11200_001	4641.GSMUA_Achr11P04410_001	0	0	0	0	0	0	0	0.42	0.42
103990074	GSMUA_Achr11P04410_001	1755607	1735271	4641.GSMUA_Achr6P35120_001	4641.GSMUA_Achr11P04410_001	0	0	0	0	0	0	0	0.42	0.42
GSMUA_Achr5P22130_001	GSMUA_Achr3P22480_001	1751368	1744839	4641.GSMUA_Achr5P22130_001	4641.GSMUA_Achr3P22480_001	0	0	0	0	0	0.419	0	0	0.418
GSMUA_Achr7P08370_001	GSMUA_Achr2P05490_001	1756621	1740849	4641.GSMUA_Achr7P08370_001	4641.GSMUA_Achr2P05490_001	0	0	0	0	0.419	0	0	0	0.418
GSMUA_Achr5P22130_001	GSMUA_Achr11P12110_001	1751368	1736035	4641.GSMUA_Achr5P22130_001	4641.GSMUA_Achr11P12110_001	0	0	0	0	0	0.419	0	0	0.418
GSMUA_Achr7P11200_001	GSMUA_Achr5P02170_001	1756900	1749387	4641.GSMUA_Achr7P11200_001	4641.GSMUA_Achr5P02170_001	0	0	0	0	0	0	0	0.413	0.412
103998213	103971400	1763689	1736269	4641.GSMUA_Achr9P17320_001	4641.GSMUA_Achr11P14450_001	0	0	0	0	0	0	0	0.412	0.412
GSMUA_Achr3P18110_001	103999740	1744406	1731838	4641.GSMUA_Achr3P18110_001	4641.GSMUA_Achr10P01410_001	0	0	0	0	0	0	0	0.413	0.412
GSMUA_AchrUn_randomP27040_001	GSMUA_Achr1P01400_001	1767723	1737636	4641.GSMUA_AchrUn_randomP27040_001	4641.GSMUA_Achr1P01400_001	0	0	0	0	0	0	0	0.407	0.407
GSMUA_Achr3P05430_001	GSMUA_Achr1P01400_001	1743149	1737636	4641.GSMUA_Achr3P05430_001	4641.GSMUA_Achr1P01400_001	0	0	0	0	0	0	0	0.407	0.407
103981431	103980355	1747263	1745971	4641.GSMUA_Achr4P14420_001	4641.GSMUA_Achr4P01380_001	0	0	0	0	0.053	0	0	0.398	0.405
103981431	GSMUA_Achr10P25750_001	1747263	1734255	4641.GSMUA_Achr4P14420_001	4641.GSMUA_Achr10P25750_001	0	0	0	0	0.053	0	0	0.398	0.405
103996197	GSMUA_Achr2P03100_001	1761151	1740614	4641.GSMUA_Achr8P26320_001	4641.GSMUA_Achr2P03100_001	0	0	0	0	0	0	0	0.403	0.403
GSMUA_Achr6P24460_001	GSMUA_Achr5P24240_001	1754555	1751576	4641.GSMUA_Achr6P24460_001	4641.GSMUA_Achr5P24240_001	0	0	0	0	0	0	0	0.402	0.402

## Sheet: Table S5
Table S5 annotation of genes in profile 1
node	identifier	annotation
GSMUA_Achr10P03270_001	GSMUA_Achr10P03270_001	Uncharacterized protein; Omega-6 fatty acid desaturase, endoplasmic reticulum isozyme 2
GSMUA_Achr10P06370_001	GSMUA_Achr10P06370_001	Uncharacterized protein; Growth-regulating factor, putative, expressed
GSMUA_Achr10P08290_001	GSMUA_Achr10P08290_001	Kinesin motor domain containing protein, putative, expressed; Belongs to the TRAFAC class myosin-kinesin ATPase superfamily. Kinesin family
104000399	GSMUA_Achr10P08360_001	Putative Transmembrane protein 56
GSMUA_Achr10P08370_001	GSMUA_Achr10P08370_001	Uncharacterized protein
104000315	GSMUA_Achr10P09300_001	Uncharacterized protein; Putative Pentatricopeptide repeat-containing protein At1g55890, mitochondrial
GSMUA_Achr10P12080_001	GSMUA_Achr10P12080_001	Uncharacterized protein; Obtusifoliol 14-alpha demethylase; Belongs to the cytochrome P450 family
104000991	GSMUA_Achr10P13990_001	Profilin; Binds to actin and affects the structure of the cytoskeleton. At high concentrations, profilin prevents the polymerization of actin, whereas it enhances it at low concentrations
103968387	GSMUA_Achr10P16000_001	Uncharacterized zinc finger protein At4g06634
103968440	GSMUA_Achr10P16620_001	Protein transport protein Sec61 subunit alpha; Belongs to the SecY/SEC61-alpha family
GSMUA_Achr10P16880_001	GSMUA_Achr10P16880_001	Uncharacterized protein; Ribonuclease H2 subunit B, putative, expressed
GSMUA_Achr10P17670_001	GSMUA_Achr10P17670_001	Putative expressed protein
GSMUA_Achr10P22400_001	GSMUA_Achr10P22400_001	ASC1-like protein 3
103969245	GSMUA_Achr10P25910_001	65-kDa microtubule-associated protein 7
103969275	GSMUA_Achr10P26280_001	Uncharacterized protein; Aquaporin TIP4-4; Belongs to the MIP/aquaporin (TC 1.A.8) family
GSMUA_Achr10P29600_001	GSMUA_Achr10P29600_001	E2F family transcription factor protein, putative, expressed
GSMUA_Achr11P03330_001	GSMUA_Achr11P03330_001	Uncharacterized protein; Laccase-6; Belongs to the multicopper oxidase family
103971659	GSMUA_Achr11P16760_001	Uncharacterized protein; Putative Dehydrin COR410; Belongs to the plant dehydrin family
GSMUA_Achr11P23640_001	GSMUA_Achr11P23640_001	RING-H2 finger protein ATL72
103977347	GSMUA_Achr1P02510_001	65-kDa microtubule-associated protein 3
103977246	GSMUA_Achr1P02650_001	Uncharacterized protein; Expansin-A1
GSMUA_Achr1P05920_001	GSMUA_Achr1P05920_001	Uncharacterized protein; Putative Phosphatidate cytidylyltransferase
GSMUA_Achr1P06120_001	GSMUA_Achr1P06120_001	Armadillo repeat-containing kinesin-like protein 2; Belongs to the TRAFAC class myosin-kinesin ATPase superfamily. Kinesin family
GSMUA_Achr1P06510_001	GSMUA_Achr1P06510_001	Uncharacterized protein; Putative Probable leucine-rich repeat receptor-like protein kinase At5g61480
GSMUA_Achr1P07640_001	GSMUA_Achr1P07640_001	Expressed protein
GSMUA_Achr1P11070_001	GSMUA_Achr1P11070_001	Uncharacterized protein
103987803	GSMUA_Achr1P12200_001	Uncharacterized protein; Delta(7)-sterol-C5(6)-desaturase; Belongs to the sterol desaturase family
GSMUA_Achr1P15720_001	GSMUA_Achr1P15720_001	Auxin efflux carrier component; May act as a component of the auxin efflux carrier
103983883	GSMUA_Achr1P16710_001	Uncharacterized protein; Putative General transcription factor IIH subunit 5
103983379	GSMUA_Achr1P17220_001	Non-specific lipid-transfer protein; Plant non-specific lipid-transfer proteins transfer phospholipids as well as galactolipids across membranes. May play a role in wax or cutin deposition in the cell walls of expanding epidermal cells and certain secretory tissues
103994603	GSMUA_Achr1P18250_001	Uncharacterized protein; 1-aminocyclopropane-1-carboxylate oxidase 3; Belongs to the iron/ascorbate-dependent oxidoreductase family
103989955	GSMUA_Achr1P23270_001	Exocyst complex component; Component of the exocyst complex involved in the docking of exocytic vesicles with fusion sites on the plasma membrane
103969022	GSMUA_Achr2P01270_001	Uncharacterized protein; Bifunctional monodehydroascorbate reductase and carbonic anhydrase nectarin-3
GSMUA_Achr2P02480_001	GSMUA_Achr2P02480_001	Uncharacterized protein; Coproporphyrinogen-III oxidase, chloroplastic
GSMUA_Achr2P03190_001	GSMUA_Achr2P03190_001	Expressed protein
103971167	GSMUA_Achr2P03520_001	Uncharacterized protein; Expansin-A1
GSMUA_Achr2P04260_001	GSMUA_Achr2P04260_001	Uncharacterized protein; Putative Probable leucine-rich repeat receptor-like protein kinase At5g61480
GSMUA_Achr2P08870_001	GSMUA_Achr2P08870_001	Putative Protein TIFY 4B
GSMUA_Achr2P09370_001	GSMUA_Achr2P09370_001	Probable protein phosphatase 2C 6
103975838	GSMUA_Achr2P10960_001	Defensin-like protein; Belongs to the DEFL family
GSMUA_Achr2P11750_001	GSMUA_Achr2P11750_001	Cyclin-dependent kinases regulatory subunit; Binds to the catalytic subunit of the cyclin dependent kinases and is essential for their biological function
GSMUA_Achr2P11860_001	GSMUA_Achr2P11860_001	Uncharacterized protein; Putative Angustifolia
103975512	GSMUA_Achr2P14910_001	Uncharacterized protein; Transcription factor bHLH135
103974608	GSMUA_Achr2P18850_001	Uncharacterized protein; Expansin-A8
GSMUA_Achr2P22510_001	GSMUA_Achr2P22510_001	Uncharacterized protein; Putative GRAS family transcription factor domain containing protein, expressed; Belongs to the GRAS family
GSMUA_Achr3P06510_001	GSMUA_Achr3P06510_001	Uncharacterized protein; Putative Cytokinin-O-glucosyltransferase 2
103977503	GSMUA_Achr3P06570_001	F-box protein FBW2
103977645	GSMUA_Achr3P08170_001	Uncharacterized protein; Putative Ethylene-responsive transcription factor ERF071
GSMUA_Achr3P08890_001	GSMUA_Achr3P08890_001	Uncharacterized protein; Cytochrome P450 90A1
103978501	GSMUA_Achr3P16820_001	Uncharacterized protein; Putative Cytochrome b5
103979271	GSMUA_Achr3P20620_001	Uncharacterized protein; Oxidoreductase, 2OG-FeII oxygenase domain containing protein, putative, expressed; Belongs to the iron/ascorbate-dependent oxidoreductase family
GSMUA_Achr3P27180_001	GSMUA_Achr3P27180_001	Pyruvate kinase, cytosolic isozyme
GSMUA_Achr4P08960_001	GSMUA_Achr4P08960_001	Auxin-responsive protein; Aux/IAA proteins are short-lived transcriptional factors that function as repressors of early auxin response genes at low auxin concentrations
103981405	GSMUA_Achr4P14130_001	Putative U-box domain-containing protein 4
GSMUA_Achr4P16610_001	GSMUA_Achr4P16610_001	Uncharacterized protein; Putative Transcription elongation factor A protein 2
GSMUA_Achr4P17900_001	GSMUA_Achr4P17900_001	Uncharacterized protein; UDP-glucuronate 4-epimerase 3
GSMUA_Achr4P24310_001	GSMUA_Achr4P24310_001	Putative uncharacterized protein SB45I19.7
GSMUA_Achr4P32860_001	GSMUA_Achr4P32860_001	Putative expressed protein
GSMUA_Achr5P09690_001	GSMUA_Achr5P09690_001	Uncharacterized protein; Putative 1-aminocyclopropane-1-carboxylate oxidase; Belongs to the iron/ascorbate-dependent oxidoreductase family
103984465	GSMUA_Achr5P12540_001	Uncharacterized protein; Cyclin-P4-1
GSMUA_Achr5P16030_001	GSMUA_Achr5P16030_001	Uncharacterized protein; Spotted leaf 11, putative, expressed
GSMUA_Achr5P16530_001	GSMUA_Achr5P16530_001	Uncharacterized protein; Callose synthase 5
103985805	GSMUA_Achr5P18800_001	Uncharacterized protein; Putative C-4 methylsterol oxidase DDB_G0269788; Belongs to the sterol desaturase family
103985547	GSMUA_Achr5P21950_001	Uncharacterized protein; UDP-sugar pyrophosphorylase
GSMUA_Achr5P29610_001	GSMUA_Achr5P29610_001	Putative CBL-interacting serine/threonine-protein kinase 11
103986580	GSMUA_Achr6P00580_001	Uncharacterized protein
103986947	GSMUA_Achr6P04470_001	Uncharacterized protein; Oxidoreductase, putative, expressed
GSMUA_Achr6P04580_001	GSMUA_Achr6P04580_001	Uncharacterized protein; Early nodulin-93
GSMUA_Achr6P06180_001	GSMUA_Achr6P06180_001	Uncharacterized protein
GSMUA_Achr6P07430_001	GSMUA_Achr6P07430_001	Endoglucanase 9
103987232	GSMUA_Achr6P07710_001	Uncharacterized protein; Spotted leaf 11, putative, expressed
GSMUA_Achr6P08450_001	GSMUA_Achr6P08450_001	Tubulin beta chain; Tubulin is the major constituent of microtubules. It binds two moles of GTP, one at an exchangeable site on the beta chain and one at a non-exchangeable site on the alpha chain
GSMUA_Achr6P11130_001	GSMUA_Achr6P11130_001	Uncharacterized protein; Cyclin-A3-2; Belongs to the cyclin family
103988017	GSMUA_Achr6P16880_001	Scarecrow-like protein 32; Belongs to the GRAS family
103989165	GSMUA_Achr6P26750_001	Rac-like GTP-binding protein 2; Belongs to the small GTPase superfamily. Rho family
GSMUA_Achr6P27020_001	GSMUA_Achr6P27020_001	Uncharacterized protein; Monothiol glutaredoxin-S5
103989498	GSMUA_Achr6P30550_001	Uncharacterized protein; bZIP transcription factor TRAB1
103994112	GSMUA_Achr8P01370_001	Uncharacterized protein; Putative Transcription factor bHLH128
103994110	GSMUA_Achr8P01390_001	Putative Uncharacterized hydroxylase C887.15c; Belongs to the sterol desaturase family
GSMUA_Achr8P02690_001	GSMUA_Achr8P02690_001	60S ribosomal protein L35
GSMUA_Achr8P05890_001	GSMUA_Achr8P05890_001	Uncharacterized protein; Putative Cytochrome P450 94A1
103994428	GSMUA_Achr8P13100_001	Expressed protein
103994543	GSMUA_Achr8P13800_001	Cell elongation protein DIMINUTO
GSMUA_Achr8P13930_001	GSMUA_Achr8P13930_001	Cell elongation protein DIMINUTO
GSMUA_Achr8P16870_001	GSMUA_Achr8P16870_001	Putative DUF246 domain-containing protein At1g04910
GSMUA_Achr8P18440_001	GSMUA_Achr8P18440_001	Putative expressed protein
103995062	GSMUA_Achr8P19890_001	Putative Uncharacterized protein KIAA1310
103995348	GSMUA_Achr8P21940_001	Uncharacterized protein; Putative OsFBX167 - F-box domain containing protein, expressed
GSMUA_Achr8P25020_001	GSMUA_Achr8P25020_001	CTP synthase; Catalyzes the ATP-dependent amination of UTP to CTP with either L-glutamine or ammonia as the source of nitrogen
GSMUA_Achr8P26330_001	GSMUA_Achr8P26330_001	Uncharacterized protein; Cytochrome P450 90B1
GSMUA_Achr8P26350_001	GSMUA_Achr8P26350_001	Uncharacterized protein; Cytochrome P450 90B1
GSMUA_Achr8P29060_001	GSMUA_Achr8P29060_001	Uncharacterized protein; Putative Dihydroflavonol-4-reductase
103995941	GSMUA_Achr8P29470_001	Uncharacterized protein; Alcohol dehydrogenase 1
GSMUA_Achr8P34300_001	GSMUA_Achr8P34300_001	Xyloglucan endotransglucosylase/hydrolase; Catalyzes xyloglucan endohydrolysis (XEH) and/or endotransglycosylation (XET). Cleaves and religates xyloglucan polymers, an essential constituent of the primary cell wall, and thereby participates in cell wall construction of growing tissues; Belongs to the glycosyl hydrolase 16 family
GSMUA_Achr9P01510_001	GSMUA_Achr9P01510_001	Uncharacterized protein; Sialyltransferase family domain containing protein, expressed
GSMUA_Achr9P02040_001	GSMUA_Achr9P02040_001	Glycerol-3-phosphate dehydrogenase [NAD+]
GSMUA_Achr9P03090_001	GSMUA_Achr9P03090_001	Uncharacterized protein
GSMUA_Achr9P05980_001	GSMUA_Achr9P05980_001	Uncharacterized protein
GSMUA_Achr9P08230_001	GSMUA_Achr9P08230_001	Uncharacterized protein; Putative Non-lysosomal glucosylceramidase
GSMUA_Achr9P10350_001	GSMUA_Achr9P10350_001	Putative Ethylene-insensitive protein 2
GSMUA_Achr9P14080_001	GSMUA_Achr9P14080_001	Methyl-binding domain protein MBD, putative, expressed
103998105	GSMUA_Achr9P16770_001	Uncharacterized protein; Chitinase 10
103998695	GSMUA_Achr9P22610_001	Putative F-box protein GID2
103998822	GSMUA_Achr9P24100_001	Uncharacterized protein; Expansin-A29
103999059	GSMUA_Achr9P26000_001	Uncharacterized protein
103999132	GSMUA_Achr9P26660_001	Uncharacterized protein; Putative Cytochrome P450 71D10
103972761	GSMUA_AchrUn_randomP00140_001	Uncharacterized protein; Phosphoethanolamine N-methyltransferase 1
GSMUA_AchrUn_randomP16490_001	GSMUA_AchrUn_randomP16490_001	Uncharacterized protein; Putative Probable LRR receptor-like serine/threonine-protein kinase At4g08850
103974952	GSMUA_AchrUn_randomP23700_001	Uncharacterized protein; Putative Replication factor C subunit 3
103975181	GSMUA_AchrUn_randomP25570_001	Uncharacterized protein

## Sheet: Table S6
Table S6 The interaction data of DEGs in profile 1
#node1	node2	node1_string_internal_id	node2_string_internal_id	node1_external_id	node2_external_id	neighborhood_on_chromosome	gene_fusion	phylogenetic_cooccurrence	homology	coexpression	experimentally_determined_interaction	database_annotated	automated_textmining	combined_score
103985805	103987803	1751041	1738707	4641.GSMUA_Achr5P18800_001	4641.GSMUA_Achr1P12200_001	0	0	0	0	0.776	0.437	0	0.515	0.933
103985805	GSMUA_Achr10P12080_001	1751041	1732896	4641.GSMUA_Achr5P18800_001	4641.GSMUA_Achr10P12080_001	0	0	0	0	0.673	0.542	0	0.516	0.921
GSMUA_Achr4P16610_001	103983883	1747480	1739154	4641.GSMUA_Achr4P16610_001	4641.GSMUA_Achr1P16710_001	0	0	0	0	0.056	0.826	0	0.516	0.913
GSMUA_Achr6P11130_001	GSMUA_Achr2P11750_001	1753232	1741470	4641.GSMUA_Achr6P11130_001	4641.GSMUA_Achr2P11750_001	0	0	0	0	0.371	0.793	0	0.27	0.896
GSMUA_Achr6P07430_001	GSMUA_Achr2P11750_001	1752866	1741470	4641.GSMUA_Achr6P07430_001	4641.GSMUA_Achr2P11750_001	0	0	0	0	0	0.893	0	0	0.893
GSMUA_Achr8P34300_001	GSMUA_Achr4P32860_001	1761943	1749090	4641.GSMUA_Achr8P34300_001	4641.GSMUA_Achr4P32860_001	0	0	0	0	0.85	0	0	0	0.85
GSMUA_Achr8P02690_001	103968440	1758805	1733347	4641.GSMUA_Achr8P02690_001	4641.GSMUA_Achr10P16620_001	0.15	0	0	0	0.491	0.608	0	0.159	0.838
GSMUA_Achr8P13930_001	103987803	1759919	1738707	4641.GSMUA_Achr8P13930_001	4641.GSMUA_Achr1P12200_001	0	0	0	0	0.082	0	0.65	0.519	0.831
103994543	103987803	1759908	1738707	4641.GSMUA_Achr8P13800_001	4641.GSMUA_Achr1P12200_001	0	0	0	0	0.082	0	0.65	0.519	0.831
GSMUA_Achr8P13930_001	GSMUA_Achr10P12080_001	1759919	1732896	4641.GSMUA_Achr8P13930_001	4641.GSMUA_Achr10P12080_001	0	0	0	0	0.145	0	0.65	0.476	0.829
103994543	GSMUA_Achr10P12080_001	1759908	1732896	4641.GSMUA_Achr8P13800_001	4641.GSMUA_Achr10P12080_001	0	0	0	0	0.145	0	0.65	0.476	0.829
103987803	GSMUA_Achr10P12080_001	1738707	1732896	4641.GSMUA_Achr1P12200_001	4641.GSMUA_Achr10P12080_001	0	0	0	0	0.17	0.584	0	0.539	0.826
103994110	GSMUA_Achr10P22400_001	1758675	1733923	4641.GSMUA_Achr8P01390_001	4641.GSMUA_Achr10P22400_001	0	0	0	0	0.051	0.047	0.65	0.516	0.826
GSMUA_Achr6P11130_001	GSMUA_Achr6P07430_001	1753232	1752866	4641.GSMUA_Achr6P11130_001	4641.GSMUA_Achr6P07430_001	0	0	0	0	0	0.807	0	0	0.807
103994112	GSMUA_Achr2P11750_001	1758673	1741470	4641.GSMUA_Achr8P01370_001	4641.GSMUA_Achr2P11750_001	0	0	0	0	0	0.802	0	0	0.802
103998695	GSMUA_Achr2P22510_001	1764217	1742534	4641.GSMUA_Achr9P22610_001	4641.GSMUA_Achr2P22510_001	0	0	0	0	0	0	0.8	0	0.8
GSMUA_Achr8P26350_001	GSMUA_Achr8P13930_001	1761154	1759919	4641.GSMUA_Achr8P26350_001	4641.GSMUA_Achr8P13930_001	0	0	0	0	0	0	0.6	0.516	0.798
GSMUA_Achr8P26350_001	103994543	1761154	1759908	4641.GSMUA_Achr8P26350_001	4641.GSMUA_Achr8P13800_001	0	0	0	0	0	0	0.6	0.516	0.798
103972761	GSMUA_Achr10P12080_001	1765067	1732896	4641.GSMUA_AchrUn_randomP00140_001	4641.GSMUA_Achr10P12080_001	0	0	0	0	0.053	0.501	0	0.515	0.75
GSMUA_Achr9P03090_001	103989955	1762278	1739809	4641.GSMUA_Achr9P03090_001	4641.GSMUA_Achr1P23270_001	0	0	0	0	0.055	0.565	0	0.401	0.732
103972761	103987803	1765067	1738707	4641.GSMUA_AchrUn_randomP00140_001	4641.GSMUA_Achr1P12200_001	0	0	0	0	0.075	0.426	0	0.494	0.707
103985547	GSMUA_Achr4P17900_001	1751350	1747608	4641.GSMUA_Achr5P21950_001	4641.GSMUA_Achr4P17900_001	0.102	0	0	0	0.053	0	0.65	0.129	0.706
GSMUA_Achr8P26350_001	GSMUA_Achr3P08890_001	1761154	1743491	4641.GSMUA_Achr8P26350_001	4641.GSMUA_Achr3P08890_001	0	0	0.446	0.83	0	0	0.65	0	0.675
GSMUA_Achr3P08890_001	GSMUA_Achr10P12080_001	1743491	1732896	4641.GSMUA_Achr3P08890_001	4641.GSMUA_Achr10P12080_001	0	0	0.292	0	0.124	0.045	0	0.515	0.674
GSMUA_Achr8P26330_001	GSMUA_Achr3P08890_001	1761152	1743491	4641.GSMUA_Achr8P26330_001	4641.GSMUA_Achr3P08890_001	0	0	0.446	0.845	0	0	0.65	0	0.672
GSMUA_Achr9P08230_001	GSMUA_Achr10P22400_001	1762787	1733923	4641.GSMUA_Achr9P08230_001	4641.GSMUA_Achr10P22400_001	0	0	0	0	0	0	0.65	0.051	0.653
GSMUA_Achr1P07640_001	GSMUA_Achr1P06510_001	1738254	1738142	4641.GSMUA_Achr1P07640_001	4641.GSMUA_Achr1P06510_001	0	0	0	0	0	0	0	0.633	0.633
GSMUA_Achr4P08960_001	104000315	1746724	1732621	4641.GSMUA_Achr4P08960_001	4641.GSMUA_Achr10P09300_001	0	0	0	0	0	0	0	0.633	0.633
GSMUA_Achr2P04260_001	GSMUA_Achr1P07640_001	1740728	1738254	4641.GSMUA_Achr2P04260_001	4641.GSMUA_Achr1P07640_001	0	0	0	0	0	0	0	0.633	0.633
GSMUA_Achr9P10350_001	GSMUA_Achr1P15720_001	1762997	1739056	4641.GSMUA_Achr9P10350_001	4641.GSMUA_Achr1P15720_001	0	0	0	0	0	0	0	0.626	0.626
GSMUA_Achr9P14080_001	103995062	1763366	1760511	4641.GSMUA_Achr9P14080_001	4641.GSMUA_Achr8P19890_001	0	0	0	0	0	0.244	0	0.515	0.617
GSMUA_Achr8P26330_001	GSMUA_Achr8P13930_001	1761152	1759919	4641.GSMUA_Achr8P26330_001	4641.GSMUA_Achr8P13930_001	0	0	0	0	0	0	0.6	0.042	0.6
GSMUA_Achr8P26330_001	103994543	1761152	1759908	4641.GSMUA_Achr8P26330_001	4641.GSMUA_Achr8P13800_001	0	0	0	0	0	0	0.6	0.042	0.6
GSMUA_Achr3P06510_001	GSMUA_Achr10P29600_001	1743256	1734636	4641.GSMUA_Achr3P06510_001	4641.GSMUA_Achr10P29600_001	0	0	0	0	0	0	0	0.587	0.587
GSMUA_Achr9P03090_001	103989165	1762278	1754782	4641.GSMUA_Achr9P03090_001	4641.GSMUA_Achr6P26750_001	0	0	0	0	0	0.432	0	0.269	0.567
103969022	GSMUA_Achr1P15720_001	1740433	1739056	4641.GSMUA_Achr2P01270_001	4641.GSMUA_Achr1P15720_001	0	0	0	0	0	0	0	0.567	0.567
GSMUA_Achr1P15720_001	103971659	1739056	1736499	4641.GSMUA_Achr1P15720_001	4641.GSMUA_Achr11P16760_001	0	0	0	0	0	0	0	0.564	0.564
GSMUA_Achr6P11130_001	GSMUA_Achr10P29600_001	1753232	1734636	4641.GSMUA_Achr6P11130_001	4641.GSMUA_Achr10P29600_001	0	0	0	0	0.177	0.165	0	0.41	0.559
GSMUA_Achr8P34300_001	103971167	1761943	1740655	4641.GSMUA_Achr8P34300_001	4641.GSMUA_Achr2P03520_001	0	0	0	0	0.123	0	0	0.516	0.557
103998822	GSMUA_Achr8P34300_001	1764363	1761943	4641.GSMUA_Achr9P24100_001	4641.GSMUA_Achr8P34300_001	0	0	0	0	0.123	0	0	0.516	0.557
GSMUA_Achr8P34300_001	103977246	1761943	1737760	4641.GSMUA_Achr8P34300_001	4641.GSMUA_Achr1P02650_001	0	0	0	0	0.123	0	0	0.516	0.557
GSMUA_Achr6P08450_001	GSMUA_Achr1P06120_001	1752968	1738103	4641.GSMUA_Achr6P08450_001	4641.GSMUA_Achr1P06120_001	0	0	0	0	0.071	0.539	0	0.045	0.555
GSMUA_Achr9P02040_001	GSMUA_Achr3P27180_001	1762172	1745305	4641.GSMUA_Achr9P02040_001	4641.GSMUA_Achr3P27180_001	0.079	0	0	0	0.052	0	0	0.516	0.54
GSMUA_Achr2P02480_001	GSMUA_Achr10P12080_001	1740552	1732896	4641.GSMUA_Achr2P02480_001	4641.GSMUA_Achr10P12080_001	0	0	0	0	0.087	0	0	0.516	0.539
103974952	GSMUA_Achr10P16880_001	1767392	1733373	4641.GSMUA_AchrUn_randomP23700_001	4641.GSMUA_Achr10P16880_001	0	0	0	0	0.538	0	0	0	0.538
GSMUA_Achr5P16530_001	GSMUA_Achr10P16880_001	1750815	1733373	4641.GSMUA_Achr5P16530_001	4641.GSMUA_Achr10P16880_001	0	0	0	0	0.056	0	0	0.521	0.528
103972761	103985805	1765067	1751041	4641.GSMUA_AchrUn_randomP00140_001	4641.GSMUA_Achr5P18800_001	0	0	0	0	0.052	0.332	0	0.312	0.526
103998695	GSMUA_Achr8P34300_001	1764217	1761943	4641.GSMUA_Achr9P22610_001	4641.GSMUA_Achr8P34300_001	0	0	0	0	0	0	0	0.52	0.52
GSMUA_Achr8P18440_001	103968440	1760368	1733347	4641.GSMUA_Achr8P18440_001	4641.GSMUA_Achr10P16620_001	0	0	0	0	0.488	0	0	0.101	0.52
GSMUA_Achr6P06180_001	GSMUA_Achr4P24310_001	1752740	1748243	4641.GSMUA_Achr6P06180_001	4641.GSMUA_Achr4P24310_001	0	0	0	0	0	0	0	0.519	0.519
103998822	GSMUA_Achr6P07430_001	1764363	1752866	4641.GSMUA_Achr9P24100_001	4641.GSMUA_Achr6P07430_001	0	0	0	0	0	0	0	0.518	0.518
GSMUA_Achr6P07430_001	103977246	1752866	1737760	4641.GSMUA_Achr6P07430_001	4641.GSMUA_Achr1P02650_001	0	0	0	0	0	0	0	0.518	0.518
GSMUA_Achr6P07430_001	103971167	1752866	1740655	4641.GSMUA_Achr6P07430_001	4641.GSMUA_Achr2P03520_001	0	0	0	0	0	0	0	0.518	0.518
103974952	GSMUA_Achr2P11750_001	1767392	1741470	4641.GSMUA_AchrUn_randomP23700_001	4641.GSMUA_Achr2P11750_001	0	0	0	0	0.518	0	0	0	0.518
GSMUA_Achr9P10350_001	103994603	1762997	1739308	4641.GSMUA_Achr9P10350_001	4641.GSMUA_Achr1P18250_001	0	0	0	0	0	0	0	0.516	0.516
103994543	GSMUA_Achr3P08890_001	1759908	1743491	4641.GSMUA_Achr8P13800_001	4641.GSMUA_Achr3P08890_001	0	0	0	0	0	0	0	0.516	0.516
GSMUA_Achr8P13930_001	GSMUA_Achr3P08890_001	1759919	1743491	4641.GSMUA_Achr8P13930_001	4641.GSMUA_Achr3P08890_001	0	0	0	0	0	0	0	0.516	0.516
GSMUA_Achr2P08870_001	GSMUA_Achr10P08290_001	1741184	1732520	4641.GSMUA_Achr2P08870_001	4641.GSMUA_Achr10P08290_001	0	0	0	0	0	0	0	0.516	0.516
103979271	103983379	1744654	1739205	4641.GSMUA_Achr3P20620_001	4641.GSMUA_Achr1P17220_001	0	0	0	0	0	0	0	0.515	0.515
103974952	GSMUA_Achr1P15720_001	1767392	1739056	4641.GSMUA_AchrUn_randomP23700_001	4641.GSMUA_Achr1P15720_001	0	0	0	0	0	0	0	0.515	0.515
GSMUA_Achr9P01510_001	GSMUA_Achr8P16870_001	1762119	1760211	4641.GSMUA_Achr9P01510_001	4641.GSMUA_Achr8P16870_001	0	0	0	0	0	0	0	0.515	0.515
GSMUA_Achr3P08890_001	103987803	1743491	1738707	4641.GSMUA_Achr3P08890_001	4641.GSMUA_Achr1P12200_001	0	0	0	0	0.09	0.099	0	0.449	0.508
GSMUA_Achr8P26350_001	103987803	1761154	1738707	4641.GSMUA_Achr8P26350_001	4641.GSMUA_Achr1P12200_001	0	0	0	0	0.09	0.099	0	0.449	0.508
103994428	103977347	1759838	1737746	4641.GSMUA_Achr8P13100_001	4641.GSMUA_Achr1P02510_001	0	0	0	0	0.505	0	0	0	0.505
GSMUA_Achr2P11750_001	103969245	1741470	1734271	4641.GSMUA_Achr2P11750_001	4641.GSMUA_Achr10P25910_001	0	0	0	0	0.481	0	0	0.08	0.502
103985547	GSMUA_Achr5P16530_001	1751350	1750815	4641.GSMUA_Achr5P21950_001	4641.GSMUA_Achr5P16530_001	0	0	0	0	0	0	0	0.5	0.499
103985805	GSMUA_Achr2P02480_001	1751041	1740552	4641.GSMUA_Achr5P18800_001	4641.GSMUA_Achr2P02480_001	0	0	0	0	0.054	0	0	0.493	0.499
GSMUA_Achr2P02480_001	GSMUA_Achr10P08370_001	1740552	1732528	4641.GSMUA_Achr2P02480_001	4641.GSMUA_Achr10P08370_001	0	0	0	0	0	0	0	0.494	0.493
GSMUA_Achr2P11750_001	103977347	1741470	1737746	4641.GSMUA_Achr2P11750_001	4641.GSMUA_Achr1P02510_001	0	0	0	0	0.481	0	0	0.055	0.488
103975512	GSMUA_Achr10P17670_001	1741783	1733452	4641.GSMUA_Achr2P14910_001	4641.GSMUA_Achr10P17670_001	0	0	0	0	0	0	0	0.488	0.487
103988017	GSMUA_Achr2P22510_001	1753805	1742534	4641.GSMUA_Achr6P16880_001	4641.GSMUA_Achr2P22510_001	0	0	0	0	0	0	0	0.485	0.485
GSMUA_Achr2P02480_001	GSMUA_Achr11P03330_001	1740552	1735164	4641.GSMUA_Achr2P02480_001	4641.GSMUA_Achr11P03330_001	0	0	0	0	0	0	0	0.481	0.481
GSMUA_Achr6P04580_001	103986580	1752581	1752182	4641.GSMUA_Achr6P04580_001	4641.GSMUA_Achr6P00580_001	0	0	0	0	0	0.045	0	0.476	0.478
GSMUA_Achr8P25020_001	GSMUA_Achr2P11860_001	1761021	1741481	4641.GSMUA_Achr8P25020_001	4641.GSMUA_Achr2P11860_001	0	0	0	0	0	0.474	0	0.047	0.477
103983379	104000991	1739205	1733087	4641.GSMUA_Achr1P17220_001	4641.GSMUA_Achr10P13990_001	0	0	0	0	0	0	0	0.472	0.472
103971167	GSMUA_Achr2P03190_001	1740655	1740622	4641.GSMUA_Achr2P03520_001	4641.GSMUA_Achr2P03190_001	0	0	0	0	0	0	0	0.464	0.463
GSMUA_Achr2P03190_001	103977246	1740622	1737760	4641.GSMUA_Achr2P03190_001	4641.GSMUA_Achr1P02650_001	0	0	0	0	0	0	0	0.464	0.463
103998822	GSMUA_Achr2P03190_001	1764363	1740622	4641.GSMUA_Achr9P24100_001	4641.GSMUA_Achr2P03190_001	0	0	0	0	0	0	0	0.464	0.463
GSMUA_Achr8P34300_001	GSMUA_Achr8P29060_001	1761943	1761425	4641.GSMUA_Achr8P34300_001	4641.GSMUA_Achr8P29060_001	0	0	0	0	0	0	0	0.461	0.461
103984465	GSMUA_Achr10P08290_001	1750419	1732520	4641.GSMUA_Achr5P12540_001	4641.GSMUA_Achr10P08290_001	0	0	0	0	0	0.288	0	0.267	0.455
103983379	GSMUA_Achr11P23640_001	1739205	1737184	4641.GSMUA_Achr1P17220_001	4641.GSMUA_Achr11P23640_001	0	0	0	0	0	0	0	0.444	0.444
103999132	GSMUA_Achr8P05890_001	1764617	1759124	4641.GSMUA_Achr9P26660_001	4641.GSMUA_Achr8P05890_001	0	0	0.442	0	0	0	0	0	0.442
GSMUA_AchrUn_randomP16490_001	GSMUA_Achr5P29610_001	1766678	1752112	4641.GSMUA_AchrUn_randomP16490_001	4641.GSMUA_Achr5P29610_001	0	0	0.401	0	0	0.095	0	0	0.434
103995941	103977645	1761465	1743421	4641.GSMUA_Achr8P29470_001	4641.GSMUA_Achr3P08170_001	0	0	0	0	0.085	0	0	0.407	0.434
103969275	104000399	1734308	1732527	4641.GSMUA_Achr10P26280_001	4641.GSMUA_Achr10P08360_001	0	0	0	0	0	0	0	0.433	0.433
103998105	103987232	1763634	1752894	4641.GSMUA_Achr9P16770_001	4641.GSMUA_Achr6P07710_001	0	0	0	0	0	0	0	0.432	0.432
103998105	103981405	1763634	1747234	4641.GSMUA_Achr9P16770_001	4641.GSMUA_Achr4P14130_001	0	0	0	0	0	0	0	0.432	0.432
103998105	GSMUA_Achr5P16030_001	1763634	1750766	4641.GSMUA_Achr9P16770_001	4641.GSMUA_Achr5P16030_001	0	0	0	0	0	0	0	0.432	0.432
103999059	GSMUA_Achr10P06370_001	1764551	1732332	4641.GSMUA_Achr9P26000_001	4641.GSMUA_Achr10P06370_001	0	0	0	0	0	0	0	0.432	0.432
GSMUA_Achr9P05980_001	GSMUA_Achr5P29610_001	1762566	1752112	4641.GSMUA_Achr9P05980_001	4641.GSMUA_Achr5P29610_001	0	0	0.426	0	0	0	0	0	0.426
103989498	GSMUA_Achr2P09370_001	1755158	1741234	4641.GSMUA_Achr6P30550_001	4641.GSMUA_Achr2P09370_001	0	0	0	0	0	0.081	0	0.399	0.424
GSMUA_Achr8P26350_001	GSMUA_Achr8P05890_001	1761154	1759124	4641.GSMUA_Achr8P26350_001	4641.GSMUA_Achr8P05890_001	0	0	0.421	0	0	0	0	0	0.421
103975181	GSMUA_Achr5P29610_001	1767576	1752112	4641.GSMUA_AchrUn_randomP25570_001	4641.GSMUA_Achr5P29610_001	0	0	0	0	0	0.418	0	0	0.418
GSMUA_Achr8P05890_001	GSMUA_Achr3P08890_001	1759124	1743491	4641.GSMUA_Achr8P05890_001	4641.GSMUA_Achr3P08890_001	0	0	0.413	0	0	0	0	0	0.413
GSMUA_Achr8P26330_001	GSMUA_Achr8P05890_001	1761152	1759124	4641.GSMUA_Achr8P26330_001	4641.GSMUA_Achr8P05890_001	0	0	0.411	0	0	0	0	0	0.411
GSMUA_Achr5P09690_001	103977645	1750135	1743421	4641.GSMUA_Achr5P09690_001	4641.GSMUA_Achr3P08170_001	0	0	0	0	0.052	0	0	0.405	0.411
103978501	GSMUA_Achr10P12080_001	1744277	1732896	4641.GSMUA_Achr3P16820_001	4641.GSMUA_Achr10P12080_001	0	0	0	0	0.052	0.089	0	0.373	0.411
GSMUA_Achr6P06180_001	GSMUA_Achr1P11070_001	1752740	1738596	4641.GSMUA_Achr6P06180_001	4641.GSMUA_Achr1P11070_001	0	0	0	0	0	0.41	0	0	0.41
GSMUA_Achr6P07430_001	103986947	1752866	1752570	4641.GSMUA_Achr6P07430_001	4641.GSMUA_Achr6P04470_001	0	0	0	0	0	0	0	0.41	0.41
GSMUA_Achr8P34300_001	103974608	1761943	1742173	4641.GSMUA_Achr8P34300_001	4641.GSMUA_Achr2P18850_001	0	0	0	0	0.185	0	0	0.305	0.409
103995348	103977503	1760713	1743262	4641.GSMUA_Achr8P21940_001	4641.GSMUA_Achr3P06570_001	0	0	0	0	0	0	0	0.408	0.408
GSMUA_Achr9P02040_001	GSMUA_Achr10P22400_001	1762172	1733923	4641.GSMUA_Achr9P02040_001	4641.GSMUA_Achr10P22400_001	0	0	0	0	0.043	0	0	0.404	0.405
103975838	103983379	1741391	1739205	4641.GSMUA_Achr2P10960_001	4641.GSMUA_Achr1P17220_001	0	0	0	0	0	0	0	0.404	0.404
GSMUA_Achr6P27020_001	103968387	1754809	1733285	4641.GSMUA_Achr6P27020_001	4641.GSMUA_Achr10P16000_001	0	0	0	0	0	0.054	0	0.392	0.4
GSMUA_Achr1P05920_001	GSMUA_Achr10P03270_001	1738083	1732023	4641.GSMUA_Achr1P05920_001	4641.GSMUA_Achr10P03270_001	0	0	0	0	0	0	0	0.401	0.4

## Sheet: Table S7
Table S7 annotation of genes in profile 7
#node	identifier	annotation
103968845	4641.GSMUA_Achr10P21280_001	Uncharacterized protein
GSMUA_Achr10P01780_001	4641.GSMUA_Achr10P01780_001	Receptor-like protein kinase FERONIA
GSMUA_Achr10P02270_001	4641.GSMUA_Achr10P02270_001	Tyrosine protein kinase domain containing protein, putative, expressed
104000647	4641.GSMUA_Achr10P12220_001	Uncharacterized protein; Nudix hydrolase 13, mitochondrial
GSMUA_Achr10P14650_001	4641.GSMUA_Achr10P14650_001	Uncharacterized protein
GSMUA_Achr10P19200_001	4641.GSMUA_Achr10P19200_001	GEM-like protein 1
103968846	4641.GSMUA_Achr10P21290_001	Uncharacterized protein; Putative Thromboxane-A synthase; Belongs to the cytochrome P450 family
103968996	4641.GSMUA_Achr10P22830_001	Serine carboxypeptidase-like 49; Belongs to the peptidase S10 family
103969086	4641.GSMUA_Achr10P23990_001	Uncharacterized protein; Putative Anthranilate N-benzoyltransferase protein 3
103969684	4641.GSMUA_Achr10P30810_001	Plasma membrane ATPase
103970055	4641.GSMUA_Achr11P00490_001	Ubiquitin-fold modifier-conjugating enzyme 1; E2-like enzyme which forms an intermediate with UFM1 via a thioester linkage
103970395	4641.GSMUA_Achr11P04570_001	Uncharacterized protein; Aquaporin TIP2-2; Belongs to the MIP/aquaporin (TC 1.A.8) family
GSMUA_Achr11P05730_001	4641.GSMUA_Achr11P05730_001	Putative Protein SRG1; Belongs to the iron/ascorbate-dependent oxidoreductase family
103971275	4641.GSMUA_Achr11P11720_001	Uncharacterized protein
GSMUA_Achr11P17650_001	4641.GSMUA_Achr11P17650_001	Putative expressed protein
GSMUA_Achr11P20420_001	4641.GSMUA_Achr11P20420_001	Potassium transporter; Potassium transporter
103971995	4641.GSMUA_Achr11P20880_001	Uncharacterized protein; Putative Glycerol-3-phosphate acyltransferase 4
GSMUA_Achr11P21220_001	4641.GSMUA_Achr11P21220_001	Uncharacterized protein; Putative Serpin-ZX; Belongs to the serpin family
103972490	4641.GSMUA_Achr11P26420_001	Putative UPF0301 protein Cag_1601
103986456	4641.GSMUA_Achr1P13790_001	Calcineurin B-like protein 4
103985109	4641.GSMUA_Achr1P15300_001	Uncharacterized protein; Calcium-activated outward-rectifying potassium channel 1
GSMUA_Achr1P17280_001	4641.GSMUA_Achr1P17280_001	Tyrosine protein kinase domain containing protein, putative, expressed; Belongs to the protein kinase superfamily
GSMUA_Achr1P19420_001	4641.GSMUA_Achr1P19420_001	Uncharacterized protein; Transcription factor
GSMUA_Achr1P20160_001	4641.GSMUA_Achr1P20160_001	Uncharacterized protein; Putative Cytochrome P450 89A2
GSMUA_Achr1P24860_001	4641.GSMUA_Achr1P24860_001	Putative RNA polymerase II-associated protein 3
GSMUA_Achr2P03260_001	4641.GSMUA_Achr2P03260_001	Histone H3.3
103975947	4641.GSMUA_Achr2P09410_001	Uncharacterized protein; Carotenoid cleavage dioxygenase 8, chloroplastic
103975922	4641.GSMUA_Achr2P09780_001	Xyloglucan endotransglucosylase/hydrolase; Catalyzes xyloglucan endohydrolysis (XEH) and/or endotransglycosylation (XET). Cleaves and religates xyloglucan polymers, an essential constituent of the primary cell wall, and thereby participates in cell wall construction of growing tissues; Belongs to the glycosyl hydrolase 16 family
GSMUA_Achr2P10630_001	4641.GSMUA_Achr2P10630_001	Alpha-galactosidase
GSMUA_Achr2P13970_001	4641.GSMUA_Achr2P13970_001	Uncharacterized protein; ATP synthase gamma chain 1, chloroplastic
GSMUA_Achr2P17920_001	4641.GSMUA_Achr2P17920_001	Tyrosine protein kinase domain containing protein, putative, expressed; Belongs to the protein kinase superfamily
GSMUA_Achr2P21430_001	4641.GSMUA_Achr2P21430_001	Uncharacterized protein
103976762	4641.GSMUA_Achr2P21570_001	Uncharacterized protein; Putative Microsomal glutathione S-transferase 3
GSMUA_Achr3P03250_001	4641.GSMUA_Achr3P03250_001	Uncharacterized protein; NIN, putative, expressed
103977005	4641.GSMUA_Achr3P03630_001	Uncharacterized protein; Putative Ethylene-responsive transcription factor WRI1
103977364	4641.GSMUA_Achr3P03930_001	EF hand family protein, putative, expressed
GSMUA_Achr3P04710_001	4641.GSMUA_Achr3P04710_001	CBL-interacting serine/threonine-protein kinase 5
103977437	4641.GSMUA_Achr3P05850_001	Putative expressed protein
GSMUA_Achr3P13380_001	4641.GSMUA_Achr3P13380_001	Plasma membrane ATPase 4
GSMUA_Achr3P19350_001	4641.GSMUA_Achr3P19350_001	DNA repair protein recA homolog 3, mitochondrial; Belongs to the RecA family
GSMUA_Achr3P23680_001	4641.GSMUA_Achr3P23680_001	Uncharacterized protein; Vacuolar-sorting receptor 7
GSMUA_Achr3P23780_001	4641.GSMUA_Achr3P23780_001	Uncharacterized protein; Putative Squamosa promoter-binding-like protein 9
GSMUA_Achr3P24070_001	4641.GSMUA_Achr3P24070_001	Uncharacterized protein; Glyoxysomal fatty acid beta-oxidation multifunctional protein MFP-a
GSMUA_Achr3P30660_001	4641.GSMUA_Achr3P30660_001	Serine esterase family protein, putative, expressed
GSMUA_Achr3P31250_001	4641.GSMUA_Achr3P31250_001	Uncharacterized protein; Secologanin synthase; Belongs to the cytochrome P450 family
103980327	4641.GSMUA_Achr4P01700_001	Uncharacterized protein; Whole genome shotgun sequence of line PN40024, scaffold_15.assembly12x (Fragment)
GSMUA_Achr4P06840_001	4641.GSMUA_Achr4P06840_001	Uncharacterized protein; Putative Ethylene-responsive transcription factor CRF4
GSMUA_Achr4P10410_001	4641.GSMUA_Achr4P10410_001	Glycosyltransferase; Putative Anthocyanidin 5,3-O-glucosyltransferase; Belongs to the UDP-glycosyltransferase family
103982015	4641.GSMUA_Achr4P18630_001	Expressed protein
GSMUA_Achr4P20370_001	4641.GSMUA_Achr4P20370_001	40S ribosomal protein S11
103982669	4641.GSMUA_Achr4P26300_001	Uncharacterized protein; Putative transporter arsB
GSMUA_Achr4P26450_001	4641.GSMUA_Achr4P26450_001	Uncharacterized protein; Probable cinnamyl alcohol dehydrogenase 1
GSMUA_Achr4P30180_001	4641.GSMUA_Achr4P30180_001	Uncharacterized protein; Putative cadmium/zinc-transporting ATPase 3
103982271	4641.GSMUA_Achr4P31210_001	Putative Os06g0360300 protein
103982250	4641.GSMUA_Achr4P31540_001	CBL-interacting protein kinase 23
GSMUA_Achr4P31600_001	4641.GSMUA_Achr4P31600_001	Nitrate-induced NOI protein, expressed
103983595	4641.GSMUA_Achr5P01720_001	Putative Zinc finger protein 1
103984694	4641.GSMUA_Achr5P09770_001	Uncharacterized protein; Potassium channel KAT3
103984632	4641.GSMUA_Achr5P10520_001	Putative ORM1-like protein 3
103985122	4641.GSMUA_Achr5P15900_001	Uncharacterized protein; Putative Heat stress transcription factor A-3
103985171	4641.GSMUA_Achr5P16630_001	Uncharacterized protein; Transcription factor TGA1
GSMUA_Achr5P22720_001	4641.GSMUA_Achr5P22720_001	Plasma membrane ATPase
103985433	4641.GSMUA_Achr5P23330_001	Uncharacterized protein; Extracellular ribonuclease LE; Belongs to the RNase T2 family
103986267	4641.GSMUA_Achr5P27270_001	Autophagy-related protein 8i; Belongs to the ATG8 family
GSMUA_Achr5P28170_001	4641.GSMUA_Achr5P28170_001	Uncharacterized protein
GSMUA_Achr5P29640_001	4641.GSMUA_Achr5P29640_001	Uncharacterized protein; Whole genome shotgun sequence of line PN40024, scaffold_4.assembly12x (Fragment)
GSMUA_Achr5P29740_001	4641.GSMUA_Achr5P29740_001	Uncharacterized protein; Chalcone synthase 2; Belongs to the chalcone/stilbene synthases family
GSMUA_Achr6P06420_001	4641.GSMUA_Achr6P06420_001	Uncharacterized protein; Putative ribonucleoside-diphosphate reductase small chain B
103987257	4641.GSMUA_Achr6P07970_001	Transposon protein, putative, unclassified, expressed
103987416	4641.GSMUA_Achr6P09920_001	Uncharacterized protein; Zinc finger, C3HC4 type domain containing protein, expressed
GSMUA_Achr6P15740_001	4641.GSMUA_Achr6P15740_001	Uncharacterized protein
GSMUA_Achr6P18500_001	4641.GSMUA_Achr6P18500_001	Non-lysosomal glucosylceramidase; Non-lysosomal glucosylceramidase that catalyzes the conversion of glucosylceramide to free glucose and ceramide
103988493	4641.GSMUA_Achr6P19320_001	Putative DNA excision repair protein ERCC-8
GSMUA_Achr6P20670_001	4641.GSMUA_Achr6P20670_001	Uncharacterized protein; Putative Cytochrome P450 78A4
103989056	4641.GSMUA_Achr6P25310_001	Protein kinase family protein, putative, expressed
103989799	4641.GSMUA_Achr6P26310_001	Uncharacterized protein; Carotenoid cleavage dioxygenase 8, chloroplastic
103989397	4641.GSMUA_Achr6P29360_001	Expressed protein
GSMUA_Achr6P34990_001	4641.GSMUA_Achr6P34990_001	Uncharacterized protein; Putative Cytochrome P450 78A3
GSMUA_Achr6P36960_001	4641.GSMUA_Achr6P36960_001	Triacylglycerol lipase like protein, putative, expressed
GSMUA_Achr7P00330_001	4641.GSMUA_Achr7P00330_001	Putative DNA repair and recombination protein RAD26-like
GSMUA_Achr7P04380_001	4641.GSMUA_Achr7P04380_001	Proliferating cell nuclear antigen; This protein is an auxiliary protein of DNA polymerase delta and is involved in the control of eukaryotic DNA replication by increasing the polymerase's processibility during elongation of the leading strand
103990623	4641.GSMUA_Achr7P04690_001	Pentatricopeptide repeat-containing protein At4g21190
GSMUA_Achr7P04820_001	4641.GSMUA_Achr7P04820_001	Uncharacterized protein; Cyclin-dependent kinase F-4; Belongs to the protein kinase superfamily
GSMUA_Achr7P06590_001	4641.GSMUA_Achr7P06590_001	Uncharacterized protein; Putative Cytochrome P450 89A2
GSMUA_Achr7P07860_001	4641.GSMUA_Achr7P07860_001	Uncharacterized protein; Putative Nuclear transcription factor Y subunit A-2
GSMUA_Achr7P10150_001	4641.GSMUA_Achr7P10150_001	SPX domain-containing protein 1
103991586	4641.GSMUA_Achr7P13560_001	Uncharacterized protein; Glutaredoxin-C7
GSMUA_Achr7P13600_001	4641.GSMUA_Achr7P13600_001	Uncharacterized protein; Putative Probable phosphatase phospho1
GSMUA_Achr7P13610_001	4641.GSMUA_Achr7P13610_001	Putative Probable F-box protein At4g22030
GSMUA_Achr7P13990_001	4641.GSMUA_Achr7P13990_001	Uncharacterized protein; Nudix hydrolase 15, mitochondrial
GSMUA_Achr7P15590_001	4641.GSMUA_Achr7P15590_001	Probable protein phosphatase 2C 32
103992870	4641.GSMUA_Achr7P26080_001	Uncharacterized protein; Serine palmitoyltransferase 2
GSMUA_Achr7P26530_001	4641.GSMUA_Achr7P26530_001	SNF2 domain-containing protein, putative, expressed
GSMUA_Achr8P07020_001	4641.GSMUA_Achr8P07020_001	Uncharacterized protein; Molybdenum cofactor sulfurase
GSMUA_Achr8P08200_001	4641.GSMUA_Achr8P08200_001	Uncharacterized protein; Zinc finger, C3HC4 type domain containing protein, expressed
GSMUA_Achr8P12000_001	4641.GSMUA_Achr8P12000_001	Uncharacterized protein
GSMUA_Achr8P15510_001	4641.GSMUA_Achr8P15510_001	Primary amine oxidase
GSMUA_Achr8P15520_001	4641.GSMUA_Achr8P15520_001	Primary amine oxidase; Belongs to the copper/topaquinone oxidase family
103994780	4641.GSMUA_Achr8P16670_001	Uncharacterized protein; Sodium/hydrogen exchanger 7
GSMUA_Achr8P19130_001	4641.GSMUA_Achr8P19130_001	Heat shock protein 83
GSMUA_Achr8P19360_001	4641.GSMUA_Achr8P19360_001	Amine oxidase precursor, putative, expressed; Belongs to the copper/topaquinone oxidase family
103995315	4641.GSMUA_Achr8P22330_001	Putative expressed protein
103996263	4641.GSMUA_Achr8P25580_001	Putative ETHYLENE INSENSITIVE 3-like 3 protein
103996243	4641.GSMUA_Achr8P25780_001	Putative Disease resistance protein RPM1
GSMUA_Achr8P29540_001	4641.GSMUA_Achr8P29540_001	Putative Polyadenylate-binding protein-interacting protein 2
103995819	4641.GSMUA_Achr8P30780_001	Purple acid phosphatase 17
103996927	4641.GSMUA_Achr9P04260_001	Expressed protein
103997178	4641.GSMUA_Achr9P07530_001	Glycosyl transferase family 17 protein, putative, expressed
GSMUA_Achr9P15040_001	4641.GSMUA_Achr9P15040_001	Expressed protein
103998108	4641.GSMUA_Achr9P16810_001	Uncharacterized protein; Putative Secologanin synthase; Belongs to the cytochrome P450 family
GSMUA_Achr9P21870_001	4641.GSMUA_Achr9P21870_001	Uncharacterized protein; MYB family transcription factor, putative, expressed
GSMUA_AchrUn_randomP02040_001	4641.GSMUA_AchrUn_randomP02040_001	Auxin-responsive protein; Aux/IAA proteins are short-lived transcriptional factors that function as repressors of early auxin response genes at low auxin concentrations
GSMUA_AchrUn_randomP03770_001	4641.GSMUA_AchrUn_randomP03770_001	Uncharacterized protein; Zinc transporter 4, chloroplastic
GSMUA_AchrUn_randomP13200_001	4641.GSMUA_AchrUn_randomP13200_001	CBL-interacting protein kinase 6
GSMUA_AchrUn_randomP14450_001	4641.GSMUA_AchrUn_randomP14450_001	Uncharacterized protein; Nucleoside-triphosphatase; Belongs to the GDA1/CD39 NTPase family
GSMUA_AchrUn_randomP14860_001	4641.GSMUA_AchrUn_randomP14860_001	Uncharacterized protein
GSMUA_AchrUn_randomP21970_001	4641.GSMUA_AchrUn_randomP21970_001	Uncharacterized protein; Flavonoid 3',5'-hydroxylase 2; Belongs to the cytochrome P450 family

## Sheet: Table S8
Table S8 The interaction data of DEGs in profile 7
#node1	node2	node1_string_internal_id	node2_string_internal_id	node1_external_id	node2_external_id	neighborhood_on_chromosome	gene_fusion	phylogenetic_cooccurrence	homology	coexpression	experimentally_determined_interaction	database_annotated	automated_textmining	combined_score
GSMUA_Achr7P04380_001	GSMUA_Achr6P06420_001	1756228	1752764	4641.GSMUA_Achr7P04380_001	4641.GSMUA_Achr6P06420_001	0	0	0	0	0.864	0	0	0.304	0.901
103989799	103968846	1754738	1733812	4641.GSMUA_Achr6P26310_001	4641.GSMUA_Achr10P21290_001	0	0	0	0	0.044	0	0	0.883	0.883
103975947	103968846	1741238	1733812	4641.GSMUA_Achr2P09410_001	4641.GSMUA_Achr10P21290_001	0	0	0	0	0.044	0	0	0.883	0.883
GSMUA_Achr7P04380_001	103972490	1756228	1737462	4641.GSMUA_Achr7P04380_001	4641.GSMUA_Achr11P26420_001	0	0	0	0	0.837	0	0	0.125	0.851
GSMUA_Achr7P26530_001	GSMUA_Achr7P04380_001	1758427	1756228	4641.GSMUA_Achr7P26530_001	4641.GSMUA_Achr7P04380_001	0.093	0	0	0	0.075	0.798	0	0.06	0.819
103989799	103975947	1754738	1741238	4641.GSMUA_Achr6P26310_001	4641.GSMUA_Achr2P09410_001	0	0	0.449	0.981	0	0	0.8	0	0.801
GSMUA_Achr8P12000_001	GSMUA_Achr7P00330_001	1759730	1755824	4641.GSMUA_Achr8P12000_001	4641.GSMUA_Achr7P00330_001	0	0	0	0	0.047	0.619	0	0.43	0.774
GSMUA_Achr7P00330_001	103988493	1755824	1754046	4641.GSMUA_Achr7P00330_001	4641.GSMUA_Achr6P19320_001	0	0	0	0	0	0.125	0	0.732	0.755
103996243	103985109	1761097	1739015	4641.GSMUA_Achr8P25780_001	4641.GSMUA_Achr1P15300_001	0	0	0	0	0	0	0	0.738	0.738
103996243	GSMUA_Achr4P31600_001	1761097	1748965	4641.GSMUA_Achr8P25780_001	4641.GSMUA_Achr4P31600_001	0	0	0	0	0	0.481	0	0.515	0.737
103998108	GSMUA_Achr7P06590_001	1763638	1756448	4641.GSMUA_Achr9P16810_001	4641.GSMUA_Achr7P06590_001	0	0	0.441	0	0	0	0	0.522	0.721
GSMUA_Achr8P19130_001	GSMUA_Achr1P24860_001	1760436	1739964	4641.GSMUA_Achr8P19130_001	4641.GSMUA_Achr1P24860_001	0.072	0	0	0	0.124	0.267	0	0.516	0.673
GSMUA_Achr9P15040_001	103971275	1763462	1735996	4641.GSMUA_Achr9P15040_001	4641.GSMUA_Achr11P11720_001	0	0	0	0	0	0	0	0.67	0.67
GSMUA_Achr5P29740_001	103969086	1752125	1734080	4641.GSMUA_Achr5P29740_001	4641.GSMUA_Achr10P23990_001	0	0	0	0	0	0	0.65	0.095	0.669
103982250	103986456	1748959	1738865	4641.GSMUA_Achr4P31540_001	4641.GSMUA_Achr1P13790_001	0	0	0	0	0.047	0.329	0	0.521	0.666
103994780	GSMUA_Achr8P07020_001	1760191	1759236	4641.GSMUA_Achr8P16670_001	4641.GSMUA_Achr8P07020_001	0	0	0	0	0	0	0	0.665	0.665
GSMUA_Achr7P04380_001	GSMUA_Achr3P19350_001	1756228	1744530	4641.GSMUA_Achr7P04380_001	4641.GSMUA_Achr3P19350_001	0.047	0	0	0	0.198	0.354	0	0.393	0.66
GSMUA_Achr8P19130_001	103985122	1760436	1750753	4641.GSMUA_Achr8P19130_001	4641.GSMUA_Achr5P15900_001	0	0	0	0	0	0.313	0	0.522	0.657
GSMUA_AchrUn_randomP14450_001	GSMUA_Achr6P06420_001	1766478	1752764	4641.GSMUA_AchrUn_randomP14450_001	4641.GSMUA_Achr6P06420_001	0	0	0	0	0.056	0	0.65	0	0.655
GSMUA_AchrUn_randomP13200_001	GSMUA_Achr1P17280_001	1766354	1739211	4641.GSMUA_AchrUn_randomP13200_001	4641.GSMUA_Achr1P17280_001	0	0	0.417	0	0	0.095	0	0.397	0.654
GSMUA_Achr7P07860_001	GSMUA_Achr1P19420_001	1756571	1739425	4641.GSMUA_Achr7P07860_001	4641.GSMUA_Achr1P19420_001	0	0	0	0	0.055	0.563	0	0.223	0.651
GSMUA_Achr8P19360_001	GSMUA_Achr8P15510_001	1760459	1760075	4641.GSMUA_Achr8P19360_001	4641.GSMUA_Achr8P15510_001	0	0	0.443	0.773	0	0	0.6	0	0.638
GSMUA_Achr4P31600_001	GSMUA_Achr10P02270_001	1748965	1731923	4641.GSMUA_Achr4P31600_001	4641.GSMUA_Achr10P02270_001	0	0	0	0	0	0.274	0	0.515	0.632
GSMUA_Achr4P26450_001	103969086	1748457	1734080	4641.GSMUA_Achr4P26450_001	4641.GSMUA_Achr10P23990_001	0	0	0	0	0	0	0	0.631	0.631
GSMUA_Achr1P20160_001	103968846	1739499	1733812	4641.GSMUA_Achr1P20160_001	4641.GSMUA_Achr10P21290_001	0	0	0	0	0.043	0.05	0	0.621	0.625
103994780	103986456	1760191	1738865	4641.GSMUA_Achr8P16670_001	4641.GSMUA_Achr1P13790_001	0	0	0	0	0.053	0.227	0	0.522	0.619
103977005	103971995	1742971	1736909	4641.GSMUA_Achr3P03630_001	4641.GSMUA_Achr11P20880_001	0	0	0	0	0	0	0	0.605	0.605
103994780	103982250	1760191	1748959	4641.GSMUA_Achr8P16670_001	4641.GSMUA_Achr4P31540_001	0	0	0	0	0.048	0.086	0	0.578	0.6
103984694	103985109	1750143	1739015	4641.GSMUA_Achr5P09770_001	4641.GSMUA_Achr1P15300_001	0	0	0	0	0	0.09	0	0.567	0.589
GSMUA_Achr4P20370_001	104000647	1747853	1732910	4641.GSMUA_Achr4P20370_001	4641.GSMUA_Achr10P12220_001	0	0	0	0	0.081	0.566	0	0	0.584
GSMUA_Achr7P13990_001	104000647	1757178	1732910	4641.GSMUA_Achr7P13990_001	4641.GSMUA_Achr10P12220_001	0	0	0	0	0	0	0	0.578	0.578
GSMUA_AchrUn_randomP13200_001	103986456	1766354	1738865	4641.GSMUA_AchrUn_randomP13200_001	4641.GSMUA_Achr1P13790_001	0	0	0	0	0.047	0.162	0	0.515	0.578
103994780	103985109	1760191	1739015	4641.GSMUA_Achr8P16670_001	4641.GSMUA_Achr1P15300_001	0	0	0	0	0	0.147	0	0.52	0.573
GSMUA_Achr8P12000_001	GSMUA_Achr6P15740_001	1759730	1753691	4641.GSMUA_Achr8P12000_001	4641.GSMUA_Achr6P15740_001	0	0	0	0	0.043	0.412	0	0.293	0.567
103984694	103982250	1750143	1748959	4641.GSMUA_Achr5P09770_001	4641.GSMUA_Achr4P31540_001	0	0	0	0	0.045	0.089	0	0.542	0.566
103982271	GSMUA_Achr2P13970_001	1748927	1741690	4641.GSMUA_Achr4P31210_001	4641.GSMUA_Achr2P13970_001	0	0	0	0	0.554	0	0	0.042	0.554
GSMUA_AchrUn_randomP13200_001	103994780	1766354	1760191	4641.GSMUA_AchrUn_randomP13200_001	4641.GSMUA_Achr8P16670_001	0	0	0	0	0.048	0.086	0	0.516	0.542
GSMUA_Achr7P13600_001	103977437	1757139	1743191	4641.GSMUA_Achr7P13600_001	4641.GSMUA_Achr3P05850_001	0	0	0	0	0.094	0	0	0.515	0.541
103992870	103984632	1758382	1750217	4641.GSMUA_Achr7P26080_001	4641.GSMUA_Achr5P10520_001	0	0	0	0	0.08	0.244	0	0.393	0.54
GSMUA_Achr3P24070_001	103971995	1744996	1736909	4641.GSMUA_Achr3P24070_001	4641.GSMUA_Achr11P20880_001	0.069	0	0	0	0.046	0	0	0.519	0.535
GSMUA_Achr6P18500_001	GSMUA_Achr2P10630_001	1753964	1741359	4641.GSMUA_Achr6P18500_001	4641.GSMUA_Achr2P10630_001	0	0	0	0	0	0	0	0.534	0.534
103996927	103982271	1762395	1748927	4641.GSMUA_Achr9P04260_001	4641.GSMUA_Achr4P31210_001	0	0	0	0	0.524	0	0	0	0.524
GSMUA_Achr8P29540_001	GSMUA_Achr7P13610_001	1761471	1757140	4641.GSMUA_Achr8P29540_001	4641.GSMUA_Achr7P13610_001	0	0	0	0	0	0	0	0.52	0.52
103982669	GSMUA_Achr3P23680_001	1748442	1744957	4641.GSMUA_Achr4P26300_001	4641.GSMUA_Achr3P23680_001	0	0	0	0	0	0	0	0.52	0.52
103996243	103994780	1761097	1760191	4641.GSMUA_Achr8P25780_001	4641.GSMUA_Achr8P16670_001	0	0	0	0	0	0	0	0.52	0.52
GSMUA_AchrUn_randomP14860_001	103985171	1766519	1750824	4641.GSMUA_AchrUn_randomP14860_001	4641.GSMUA_Achr5P16630_001	0	0	0	0	0	0.045	0	0.515	0.517
103994780	GSMUA_Achr11P20420_001	1760191	1736863	4641.GSMUA_Achr8P16670_001	4641.GSMUA_Achr11P20420_001	0	0	0	0	0	0	0	0.517	0.517
103985109	GSMUA_Achr11P20420_001	1739015	1736863	4641.GSMUA_Achr1P15300_001	4641.GSMUA_Achr11P20420_001	0	0	0	0	0	0	0	0.517	0.517
103990623	103977437	1756259	1743191	4641.GSMUA_Achr7P04690_001	4641.GSMUA_Achr3P05850_001	0	0	0	0	0	0	0	0.516	0.516
GSMUA_Achr7P04820_001	GSMUA_Achr4P06840_001	1756272	1746513	4641.GSMUA_Achr7P04820_001	4641.GSMUA_Achr4P06840_001	0	0	0	0	0.043	0	0	0.515	0.516
GSMUA_AchrUn_randomP02040_001	GSMUA_Achr9P21870_001	1765256	1764144	4641.GSMUA_AchrUn_randomP02040_001	4641.GSMUA_Achr9P21870_001	0	0	0	0	0	0	0	0.516	0.516
103996243	GSMUA_Achr11P20420_001	1761097	1736863	4641.GSMUA_Achr8P25780_001	4641.GSMUA_Achr11P20420_001	0	0	0	0	0	0	0	0.515	0.515
GSMUA_Achr11P17650_001	GSMUA_Achr10P19200_001	1736588	1733604	4641.GSMUA_Achr11P17650_001	4641.GSMUA_Achr10P19200_001	0	0	0	0	0	0	0	0.515	0.515
103997178	GSMUA_Achr8P07020_001	1762719	1759236	4641.GSMUA_Achr9P07530_001	4641.GSMUA_Achr8P07020_001	0	0	0	0	0	0	0	0.515	0.515
103983595	GSMUA_Achr3P23780_001	1749342	1744967	4641.GSMUA_Achr5P01720_001	4641.GSMUA_Achr3P23780_001	0	0	0	0	0	0	0	0.512	0.512
GSMUA_Achr7P10150_001	103985171	1756796	1750824	4641.GSMUA_Achr7P10150_001	4641.GSMUA_Achr5P16630_001	0	0	0	0	0	0.091	0	0.481	0.508
GSMUA_Achr8P12000_001	GSMUA_Achr4P20370_001	1759730	1747853	4641.GSMUA_Achr8P12000_001	4641.GSMUA_Achr4P20370_001	0.106	0	0	0	0.2	0.323	0	0.101	0.506
103995315	GSMUA_Achr4P06840_001	1760752	1746513	4641.GSMUA_Achr8P22330_001	4641.GSMUA_Achr4P06840_001	0	0	0	0	0.052	0	0	0.495	0.5
103995315	GSMUA_Achr7P04820_001	1760752	1756272	4641.GSMUA_Achr8P22330_001	4641.GSMUA_Achr7P04820_001	0	0	0	0	0.053	0	0	0.493	0.499
GSMUA_Achr8P12000_001	103987257	1759730	1752920	4641.GSMUA_Achr8P12000_001	4641.GSMUA_Achr6P07970_001	0	0	0	0	0.052	0.39	0	0.2	0.496
GSMUA_AchrUn_randomP14860_001	GSMUA_Achr4P30180_001	1766519	1748826	4641.GSMUA_AchrUn_randomP14860_001	4641.GSMUA_Achr4P30180_001	0	0	0	0	0	0	0	0.494	0.493
GSMUA_Achr7P10150_001	GSMUA_Achr6P36960_001	1756796	1755787	4641.GSMUA_Achr7P10150_001	4641.GSMUA_Achr6P36960_001	0	0	0	0	0	0	0	0.485	0.485
GSMUA_Achr8P15520_001	GSMUA_Achr8P15510_001	1760076	1760075	4641.GSMUA_Achr8P15520_001	4641.GSMUA_Achr8P15510_001	0	0.104	0.449	0	0	0	0	0	0.485
GSMUA_Achr8P19130_001	GSMUA_Achr10P14650_001	1760436	1733153	4641.GSMUA_Achr8P19130_001	4641.GSMUA_Achr10P14650_001	0	0	0	0	0.486	0	0	0	0.485
103996243	103975947	1761097	1741238	4641.GSMUA_Achr8P25780_001	4641.GSMUA_Achr2P09410_001	0	0	0	0	0	0	0	0.482	0.482
103996243	103989799	1761097	1754738	4641.GSMUA_Achr8P25780_001	4641.GSMUA_Achr6P26310_001	0	0	0	0	0	0	0	0.482	0.482
GSMUA_Achr8P12000_001	103970055	1759730	1734881	4641.GSMUA_Achr8P12000_001	4641.GSMUA_Achr11P00490_001	0	0	0	0	0	0.482	0	0	0.482
103989056	GSMUA_Achr5P28170_001	1754640	1751968	4641.GSMUA_Achr6P25310_001	4641.GSMUA_Achr5P28170_001	0	0	0	0	0.052	0.096	0	0.445	0.482
103989397	GSMUA_Achr2P13970_001	1755041	1741690	4641.GSMUA_Achr6P29360_001	4641.GSMUA_Achr2P13970_001	0	0	0	0	0.482	0	0	0	0.482
GSMUA_Achr6P20670_001	103968846	1754181	1733812	4641.GSMUA_Achr6P20670_001	4641.GSMUA_Achr10P21290_001	0	0	0.4	0	0.043	0.05	0	0.16	0.48
GSMUA_AchrUn_randomP03770_001	GSMUA_Achr4P30180_001	1765428	1748826	4641.GSMUA_AchrUn_randomP03770_001	4641.GSMUA_Achr4P30180_001	0	0	0	0	0.042	0	0	0.466	0.466
GSMUA_Achr8P19130_001	103980327	1760436	1746003	4641.GSMUA_Achr8P19130_001	4641.GSMUA_Achr4P01700_001	0	0	0	0	0.151	0.272	0	0.2	0.462
GSMUA_Achr7P06590_001	GSMUA_Achr3P31250_001	1756448	1745706	4641.GSMUA_Achr7P06590_001	4641.GSMUA_Achr3P31250_001	0	0	0.444	0	0	0	0	0.07	0.46
GSMUA_Achr4P10410_001	GSMUA_Achr11P05730_001	1746869	1735401	4641.GSMUA_Achr4P10410_001	4641.GSMUA_Achr11P05730_001	0	0	0	0	0	0	0	0.459	0.459
103995819	GSMUA_Achr7P10150_001	1761595	1756796	4641.GSMUA_Achr8P30780_001	4641.GSMUA_Achr7P10150_001	0.052	0	0	0	0.07	0	0	0.435	0.458
103984694	GSMUA_Achr11P20420_001	1750143	1736863	4641.GSMUA_Achr5P09770_001	4641.GSMUA_Achr11P20420_001	0	0	0	0	0	0	0	0.453	0.453
GSMUA_AchrUn_randomP21970_001	103998108	1767220	1763638	4641.GSMUA_AchrUn_randomP21970_001	4641.GSMUA_Achr9P16810_001	0	0	0.446	0	0	0	0	0	0.446
103998108	GSMUA_Achr6P34990_001	1763638	1755594	4641.GSMUA_Achr9P16810_001	4641.GSMUA_Achr6P34990_001	0	0	0.444	0	0	0	0	0	0.444
GSMUA_AchrUn_randomP13200_001	GSMUA_Achr10P02270_001	1766354	1731923	4641.GSMUA_AchrUn_randomP13200_001	4641.GSMUA_Achr10P02270_001	0	0	0.407	0	0	0.095	0	0	0.44
GSMUA_Achr8P19360_001	GSMUA_Achr8P15520_001	1760459	1760076	4641.GSMUA_Achr8P19360_001	4641.GSMUA_Achr8P15520_001	0	0.042	0.438	0	0	0	0	0	0.438
103982250	GSMUA_Achr3P03250_001	1748959	1742933	4641.GSMUA_Achr4P31540_001	4641.GSMUA_Achr3P03250_001	0	0	0	0	0	0	0	0.435	0.435
GSMUA_Achr6P06420_001	GSMUA_Achr3P19350_001	1752764	1744530	4641.GSMUA_Achr6P06420_001	4641.GSMUA_Achr3P19350_001	0	0	0	0	0.241	0	0	0.284	0.433
103986267	GSMUA_Achr11P17650_001	1751879	1736588	4641.GSMUA_Achr5P27270_001	4641.GSMUA_Achr11P17650_001	0	0	0	0	0	0	0	0.433	0.433
GSMUA_Achr8P19130_001	GSMUA_Achr11P21220_001	1760436	1736942	4641.GSMUA_Achr8P19130_001	4641.GSMUA_Achr11P21220_001	0	0	0	0	0	0.075	0	0.412	0.432
GSMUA_AchrUn_randomP13200_001	GSMUA_Achr10P01780_001	1766354	1731875	4641.GSMUA_AchrUn_randomP13200_001	4641.GSMUA_Achr10P01780_001	0	0	0.399	0	0	0.095	0	0	0.432
GSMUA_Achr3P04710_001	GSMUA_Achr2P17920_001	1743078	1742083	4641.GSMUA_Achr3P04710_001	4641.GSMUA_Achr2P17920_001	0	0	0.394	0	0	0.095	0	0	0.428
103994780	103969684	1760191	1734757	4641.GSMUA_Achr8P16670_001	4641.GSMUA_Achr10P30810_001	0	0	0	0	0	0.089	0	0.394	0.424
103994780	GSMUA_Achr5P22720_001	1760191	1751425	4641.GSMUA_Achr8P16670_001	4641.GSMUA_Achr5P22720_001	0	0	0	0	0	0.089	0	0.394	0.424
103994780	GSMUA_Achr3P13380_001	1760191	1743936	4641.GSMUA_Achr8P16670_001	4641.GSMUA_Achr3P13380_001	0	0	0	0	0	0.089	0	0.394	0.424
GSMUA_Achr7P06590_001	103968846	1756448	1733812	4641.GSMUA_Achr7P06590_001	4641.GSMUA_Achr10P21290_001	0	0	0.442	0.572	0.043	0.05	0	0.621	0.423
GSMUA_AchrUn_randomP14860_001	GSMUA_Achr2P21430_001	1766519	1742427	4641.GSMUA_AchrUn_randomP14860_001	4641.GSMUA_Achr2P21430_001	0	0	0	0	0	0	0	0.419	0.418
103986456	103968846	1738865	1733812	4641.GSMUA_Achr1P13790_001	4641.GSMUA_Achr10P21290_001	0	0	0	0	0	0	0	0.418	0.418
103995315	GSMUA_Achr5P29640_001	1760752	1752115	4641.GSMUA_Achr8P22330_001	4641.GSMUA_Achr5P29640_001	0	0	0	0	0.053	0	0	0.409	0.416
103995315	103982015	1760752	1747681	4641.GSMUA_Achr8P22330_001	4641.GSMUA_Achr4P18630_001	0	0	0	0	0.053	0	0	0.409	0.416
103987416	103970055	1753112	1734881	4641.GSMUA_Achr6P09920_001	4641.GSMUA_Achr11P00490_001	0	0	0	0	0	0.412	0	0	0.412
103975922	103968996	1741275	1733965	4641.GSMUA_Achr2P09780_001	4641.GSMUA_Achr10P22830_001	0	0	0	0	0	0	0	0.412	0.412
GSMUA_Achr7P00330_001	GSMUA_Achr3P19350_001	1755824	1744530	4641.GSMUA_Achr7P00330_001	4641.GSMUA_Achr3P19350_001	0	0	0	0	0.052	0.192	0	0.294	0.411
103976762	103968845	1742441	1733811	4641.GSMUA_Achr2P21570_001	4641.GSMUA_Achr10P21280_001	0	0	0	0	0	0	0	0.409	0.408
GSMUA_Achr7P13600_001	103977364	1757139	1743000	4641.GSMUA_Achr7P13600_001	4641.GSMUA_Achr3P03930_001	0	0	0	0	0	0	0	0.409	0.408
103991586	103976762	1757135	1742441	4641.GSMUA_Achr7P13560_001	4641.GSMUA_Achr2P21570_001	0	0	0	0	0	0	0	0.409	0.408
GSMUA_Achr5P28170_001	103977364	1751968	1743000	4641.GSMUA_Achr5P28170_001	4641.GSMUA_Achr3P03930_001	0	0	0	0	0.042	0	0	0.408	0.408
103998108	GSMUA_Achr6P20670_001	1763638	1754181	4641.GSMUA_Achr9P16810_001	4641.GSMUA_Achr6P20670_001	0	0	0.407	0	0	0	0	0	0.407
GSMUA_Achr7P15590_001	103970395	1757338	1735287	4641.GSMUA_Achr7P15590_001	4641.GSMUA_Achr11P04570_001	0	0	0	0	0.046	0	0	0.403	0.406
GSMUA_AchrUn_randomP14860_001	GSMUA_Achr7P10150_001	1766519	1756796	4641.GSMUA_AchrUn_randomP14860_001	4641.GSMUA_Achr7P10150_001	0	0	0	0	0	0	0	0.406	0.406
GSMUA_Achr8P12000_001	GSMUA_Achr2P03260_001	1759730	1740629	4641.GSMUA_Achr8P12000_001	4641.GSMUA_Achr2P03260_001	0	0	0	0	0	0.264	0	0.225	0.405
103996263	GSMUA_Achr3P30660_001	1761077	1745647	4641.GSMUA_Achr8P25580_001	4641.GSMUA_Achr3P30660_001	0	0	0	0	0	0	0	0.404	0.404
103996243	103985171	1761097	1750824	4641.GSMUA_Achr8P25780_001	4641.GSMUA_Achr5P16630_001	0	0	0	0	0	0	0	0.403	0.403
GSMUA_Achr7P26530_001	GSMUA_Achr7P00330_001	1758427	1755824	4641.GSMUA_Achr7P26530_001	4641.GSMUA_Achr7P00330_001	0	0	0.445	0.606	0.111	0	0	0.515	0.402
GSMUA_Achr7P10150_001	103985433	1756796	1751486	4641.GSMUA_Achr7P10150_001	4641.GSMUA_Achr5P23330_001	0	0	0	0	0.052	0	0	0.395	0.401
GSMUA_Achr8P08200_001	GSMUA_Achr3P03250_001	1759353	1742933	4641.GSMUA_Achr8P08200_001	4641.GSMUA_Achr3P03250_001	0	0	0	0	0	0	0	0.401	0.4

## Sheet: Table S9
Table S9 annotation of genes in profile 9
#node	identifier	annotation
GSMUA_Achr10P01520_001	4641.GSMUA_Achr10P01520_001	Serine hydrolase domain containing protein, expressed
GSMUA_Achr10P03950_001	4641.GSMUA_Achr10P03950_001	Uncharacterized protein
GSMUA_Achr10P05990_001	4641.GSMUA_Achr10P05990_001	Peroxidase; Removal of H(2)O(2), oxidation of toxic reductants, biosynthesis and degradation of lignin, suberization, auxin catabolism, response to environmental stresses such as wounding, pathogen attack and oxidative stress. These functions might be dependent on each isozyme/isoform in each plant tissue; Belongs to the peroxidase family
104000507	4641.GSMUA_Achr10P06840_001	Putative Stem-specific protein TSJT1
104000439	4641.GSMUA_Achr10P07850_001	Uncharacterized protein; Structural molecule, putative
104000652	4641.GSMUA_Achr10P12170_001	Uncharacterized protein
103968936	4641.GSMUA_Achr10P22240_001	Uncharacterized protein; Probable aquaporin TIP2-2; Belongs to the MIP/aquaporin (TC 1.A.8) family
GSMUA_Achr10P22510_001	4641.GSMUA_Achr10P22510_001	Putative expressed protein
GSMUA_Achr10P23170_001	4641.GSMUA_Achr10P23170_001	Uncharacterized protein; Alpha-aminoadipic semialdehyde synthase
103969132	4641.GSMUA_Achr10P24620_001	Uncharacterized protein; Putative Probable nitronate monooxygenase
GSMUA_Achr10P29510_001	4641.GSMUA_Achr10P29510_001	Uncharacterized protein; Putative Syntaxin-112
GSMUA_Achr11P01270_001	4641.GSMUA_Achr11P01270_001	Putative Uncharacterized protein KIAA0754
103970178	4641.GSMUA_Achr11P01870_001	Expressed protein
GSMUA_Achr11P01970_001	4641.GSMUA_Achr11P01970_001	Uncharacterized protein; Transporter, major facilitator family, putative, expressed
GSMUA_Achr11P03500_001	4641.GSMUA_Achr11P03500_001	Uncharacterized protein; Putative Methionine gamma-lyase
GSMUA_Achr11P03970_001	4641.GSMUA_Achr11P03970_001	Pectin acetylesterase; Hydrolyzes acetyl esters in homogalacturonan regions of pectin. In type I primary cell wall, galacturonic acid residues of pectin can be acetylated at the O-2 and O-3 positions. Decreasing the degree of acetylation of pectin gels in vitro alters their physical properties
GSMUA_Achr11P04910_001	4641.GSMUA_Achr11P04910_001	Glucose-6-phosphate 1-dehydrogenase; Catalyzes the rate-limiting step of the oxidative pentose-phosphate pathway, which represents a route for the dissimilation of carbohydrates besides glycolysis
103970573	4641.GSMUA_Achr11P06730_001	Uncharacterized protein; Beta-glucosidase 31; Belongs to the glycosyl hydrolase 1 family
103970959	4641.GSMUA_Achr11P08780_001	Transmembrane amino acid transporter protein, putative, expressed
GSMUA_Achr11P12560_001	4641.GSMUA_Achr11P12560_001	Putative E3 ubiquitin-protein ligase PUB23
GSMUA_Achr11P14140_001	4641.GSMUA_Achr11P14140_001	Putative expressed protein
103971613	4641.GSMUA_Achr11P16200_001	Uncharacterized protein
GSMUA_Achr11P16380_001	4641.GSMUA_Achr11P16380_001	Phenylalanine ammonia-lyase 3
103971730	4641.GSMUA_Achr11P17670_001	Expressed protein
GSMUA_Achr11P22160_001	4641.GSMUA_Achr11P22160_001	Secretory protein, putative, expressed
103977046	4641.GSMUA_Achr1P00620_001	Uncharacterized protein; Putative Phosphorylated carbohydrates phosphatase TM_1254
103978724	4641.GSMUA_Achr1P00770_001	Uncharacterized protein; Putative Flavanone 3-dioxygenase; Belongs to the iron/ascorbate-dependent oxidoreductase family
103989489	4641.GSMUA_Achr1P01860_001	Uncharacterized protein; Miraculin
103991396	4641.GSMUA_Achr1P02050_001	Uncharacterized protein; Organic cation transporter-related, putative
GSMUA_Achr1P03760_001	4641.GSMUA_Achr1P03760_001	Putative Arginine decarboxylase 1; Belongs to the Orn/Lys/Arg decarboxylase class-II family. SpeA subfamily
103976154	4641.GSMUA_Achr1P03800_001	Uncharacterized protein; Putative Probable glutathione S-transferase GSTU6
GSMUA_Achr1P05010_001	4641.GSMUA_Achr1P05010_001	Uncharacterized protein; Putative WRKY transcription factor 22
GSMUA_Achr1P07090_001	4641.GSMUA_Achr1P07090_001	Uncharacterized protein
GSMUA_Achr1P07320_001	4641.GSMUA_Achr1P07320_001	Uncharacterized protein; Endochitinase
GSMUA_Achr1P07820_001	4641.GSMUA_Achr1P07820_001	Uncharacterized protein; Putative Cytochrome P450 78A3
GSMUA_Achr1P08050_001	4641.GSMUA_Achr1P08050_001	Uncharacterized protein; ABC transporter G family member 39; Belongs to the ABC transporter superfamily. ABCG family. PDR (TC 3.A.1.205) subfamily
GSMUA_Achr1P09330_001	4641.GSMUA_Achr1P09330_001	TBC domain containing protein, expressed
GSMUA_Achr1P12680_001	4641.GSMUA_Achr1P12680_001	Bidirectional sugar transporter SWEET; Mediates both low-affinity uptake and efflux of sugar across the membrane
GSMUA_Achr1P13710_001	4641.GSMUA_Achr1P13710_001	Heat shock protein 101; Belongs to the ClpA/ClpB family
103983916	4641.GSMUA_Achr1P16670_001	Uncharacterized protein family UPF0016 domain containing protein, expressed
103983028	4641.GSMUA_Achr1P17640_001	Uncharacterized protein; Probable LRR receptor-like serine/threonine-protein kinase At1g56130
103991728	4641.GSMUA_Achr1P21350_001	Uncharacterized protein; Methylcrotonoyl-CoA carboxylase beta chain, mitochondrial
GSMUA_Achr1P22040_001	4641.GSMUA_Achr1P22040_001	Peroxidase N; Belongs to the peroxidase family. Classical plant (class III) peroxidase subfamily
103989972	4641.GSMUA_Achr1P23250_001	Hevein-like protein
103995886	4641.GSMUA_Achr1P23570_001	Putative Protein lap1
GSMUA_Achr1P24580_001	4641.GSMUA_Achr1P24580_001	Mitochondrial glycoprotein, putative, expressed
103997375	4641.GSMUA_Achr1P25250_001	Uncharacterized protein; BRASSINOSTEROID INSENSITIVE 1-associated receptor kinase 1 precursor, putative, expressed
GSMUA_Achr1P27810_001	4641.GSMUA_Achr1P27810_001	Ubiquinol oxidase; Transposon protein, putative, unclassified, expressed; Belongs to the alternative oxidase family
GSMUA_Achr1P27900_001	4641.GSMUA_Achr1P27900_001	Putative Calcium-binding protein CML38
GSMUA_Achr2P03020_001	4641.GSMUA_Achr2P03020_001	Peroxidase 3; Belongs to the peroxidase family. Classical plant (class III) peroxidase subfamily
GSMUA_Achr2P03250_001	4641.GSMUA_Achr2P03250_001	Arginine decarboxylase; Belongs to the Orn/Lys/Arg decarboxylase class-II family. SpeA subfamily
103971889	4641.GSMUA_Achr2P04360_001	Uncharacterized protein; Caffeic acid 3-O-methyltransferase; Belongs to the class I-like SAM-binding methyltransferase superfamily. Cation-independent O- methyltransferase family
103971944	4641.GSMUA_Achr2P04380_001	Uncharacterized protein; Caffeic acid 3-O-methyltransferase; Belongs to the class I-like SAM-binding methyltransferase superfamily. Cation-independent O- methyltransferase family
GSMUA_Achr2P04820_001	4641.GSMUA_Achr2P04820_001	Uncharacterized protein; Caffeic acid 3-O-methyltransferase; Belongs to the class I-like SAM-binding methyltransferase superfamily. Cation-independent O- methyltransferase family
GSMUA_Achr2P06280_001	4641.GSMUA_Achr2P06280_001	Uncharacterized protein; Ubiquitin-like modifier-activating enzyme atg7
GSMUA_Achr2P07790_001	4641.GSMUA_Achr2P07790_001	Calcium-dependent protein kinase 8
GSMUA_Achr2P08130_001	4641.GSMUA_Achr2P08130_001	Uncharacterized protein; Long-chain-fatty-acid--CoA ligase 4
103976001	4641.GSMUA_Achr2P08720_001	Uncharacterized protein; Non-symbiotic hemoglobin 2; Belongs to the globin family
GSMUA_Achr2P09670_001	4641.GSMUA_Achr2P09670_001	Uncharacterized protein; Phosphopantetheine adenylyltransferase
GSMUA_Achr2P10670_001	4641.GSMUA_Achr2P10670_001	Uncharacterized protein; GEM, putative
GSMUA_Achr2P12200_001	4641.GSMUA_Achr2P12200_001	Uncharacterized protein; Putative L-allo-threonine aldolase
103975650	4641.GSMUA_Achr2P13210_001	Pathogenesis-related protein 1C; Belongs to the CRISP family
103975649	4641.GSMUA_Achr2P13220_001	Pathogenesis-related protein 1C; Belongs to the CRISP family
103975648	4641.GSMUA_Achr2P13240_001	Pathogenesis-related protein 1C; Belongs to the CRISP family
103975556	4641.GSMUA_Achr2P14320_001	Uncharacterized protein; Isoflavone reductase homolog
GSMUA_Achr2P16250_001	4641.GSMUA_Achr2P16250_001	Heat shock cognate 70 kDa protein
GSMUA_Achr2P16660_001	4641.GSMUA_Achr2P16660_001	Putative Heat shock factor protein HSF30
GSMUA_Achr2P21710_001	4641.GSMUA_Achr2P21710_001	Peroxidase 59; Belongs to the peroxidase family. Classical plant (class III) peroxidase subfamily
103976724	4641.GSMUA_Achr2P22000_001	Putative Dof zinc finger protein DOF5.2
103976707	4641.GSMUA_Achr2P22200_001	Ras-related protein RABH1B
GSMUA_Achr3P00250_001	4641.GSMUA_Achr3P00250_001	Cell division cycle protein 48 homolog
GSMUA_Achr3P01140_001	4641.GSMUA_Achr3P01140_001	Uncharacterized protein; Chalcone synthase 2; Belongs to the chalcone/stilbene synthases family
103977088	4641.GSMUA_Achr3P02780_001	Chlorophyll a-b binding protein, chloroplastic; The light-harvesting complex (LHC) functions as a light receptor, it captures and delivers excitation energy to photosystems with which it is closely associated
GSMUA_Achr3P02950_001	4641.GSMUA_Achr3P02950_001	Peroxidase 12; Belongs to the peroxidase family. Classical plant (class III) peroxidase subfamily
GSMUA_Achr3P03750_001	4641.GSMUA_Achr3P03750_001	Uncharacterized protein; Omega-6 fatty acid desaturase, endoplasmic reticulum isozyme 2
GSMUA_Achr3P03920_001	4641.GSMUA_Achr3P03920_001	Uncharacterized protein; Putative Probable glycerophosphoryl diester phosphodiesterase 1
103977651	4641.GSMUA_Achr3P08230_001	Pathogenesis-related protein 1; Belongs to the BetVI family
103977653	4641.GSMUA_Achr3P08250_001	Pathogenesis-related protein 1; Belongs to the BetVI family
103977814	4641.GSMUA_Achr3P10220_001	Putative expressed protein
103978251	4641.GSMUA_Achr3P14290_001	Uncharacterized protein; Probable LRR receptor-like serine/threonine-protein kinase At1g56130
GSMUA_Achr3P14470_001	4641.GSMUA_Achr3P14470_001	Uncharacterized protein; Alpha-glucan water dikinase, chloroplastic
103978344	4641.GSMUA_Achr3P15170_001	Branched-chain-amino-acid aminotransferase 3, chloroplastic; Belongs to the class-IV pyridoxal-phosphate-dependent aminotransferase family
GSMUA_Achr3P17080_001	4641.GSMUA_Achr3P17080_001	Uncharacterized protein; Putative Cytochrome P450 71A9
GSMUA_Achr3P17610_001	4641.GSMUA_Achr3P17610_001	Uncharacterized protein; Glycerol-3-phosphate acyltransferase 6
GSMUA_Achr3P17810_001	4641.GSMUA_Achr3P17810_001	Uncharacterized protein; Putative Cytochrome P450 71A1
GSMUA_Achr3P18780_001	4641.GSMUA_Achr3P18780_001	Uncharacterized protein; Putative Probable LRR receptor-like serine/threonine-protein kinase At1g74360
GSMUA_Achr3P20450_001	4641.GSMUA_Achr3P20450_001	Uncharacterized protein; OsWRKY7 - Superfamily of TFs having WRKY and zinc finger domains, expressed
GSMUA_Achr3P22060_001	4641.GSMUA_Achr3P22060_001	Uncharacterized protein; Putative Cytochrome P450 71A9
GSMUA_Achr3P23450_001	4641.GSMUA_Achr3P23450_001	Uncharacterized protein; Putative Reticuline oxidase; Belongs to the oxygen-dependent FAD-linked oxidoreductase family
103978782	4641.GSMUA_Achr3P25920_001	Cytokinin riboside 5'-monophosphate phosphoribohydrolase; Cytokinin-activating enzyme working in the direct activation pathway. Phosphoribohydrolase that converts inactive cytokinin nucleotides to the biologically active free-base forms
GSMUA_Achr3P26890_001	4641.GSMUA_Achr3P26890_001	Uncharacterized protein; Endochitinase CH5B
103978702	4641.GSMUA_Achr3P26900_001	Uncharacterized protein; Endochitinase
GSMUA_Achr3P26910_001	4641.GSMUA_Achr3P26910_001	Uncharacterized protein; Chitinase 1
GSMUA_Achr3P30350_001	4641.GSMUA_Achr3P30350_001	Uncharacterized protein; Flavonoid 3'-monooxygenase; Belongs to the cytochrome P450 family
ICS	4641.GSMUA_Achr3P32520_001	Uncharacterized protein; Isochorismate synthase, chloroplastic
103980220	4641.GSMUA_Achr4P02800_001	Uncharacterized protein; Putative OsWRKY11 - Superfamily of TFs having WRKY and zinc finger domains, expressed
103980193	4641.GSMUA_Achr4P03190_001	Putative Random slug protein 5
GSMUA_Achr4P03710_001	4641.GSMUA_Achr4P03710_001	Uncharacterized protein; Probable ribose-5-phosphate isomerase
GSMUA_Achr4P05250_001	4641.GSMUA_Achr4P05250_001	Peroxidase; Lignin-forming anionic peroxidase; Belongs to the peroxidase family. Classical plant (class III) peroxidase subfamily
GSMUA_Achr4P05550_001	4641.GSMUA_Achr4P05550_001	Pumilio-family RNA binding protein, putative, expressed
GSMUA_Achr4P06400_001	4641.GSMUA_Achr4P06400_001	Uncharacterized protein; Putative Nitrate transporter
103980929	4641.GSMUA_Achr4P08320_001	Uncharacterized protein; Whole genome shotgun sequence of line PN40024, scaffold_28.assembly12x (Fragment)
GSMUA_Achr4P09510_001	4641.GSMUA_Achr4P09510_001	Putative Serine/threonine-protein kinase 16; Belongs to the protein kinase superfamily
103981085	4641.GSMUA_Achr4P10240_001	Uncharacterized protein; Zinc finger, C3HC4 type, putative, expressed
103981094	4641.GSMUA_Achr4P10310_001	NAC domain-containing protein 68
GSMUA_Achr4P10690_001	4641.GSMUA_Achr4P10690_001	Uncharacterized protein; Putative Myosin heavy chain kinase B
GSMUA_Achr4P11090_001	4641.GSMUA_Achr4P11090_001	Uncharacterized protein; Putative Nuclear transcription factor Y subunit A-9
103981221	4641.GSMUA_Achr4P11770_001	Putative Ser/Thr-rich protein T10 in DGCR region
103981284	4641.GSMUA_Achr4P12630_001	Uncharacterized protein; Prenyltransferase, putative, expressed
103981317	4641.GSMUA_Achr4P12990_001	Protein binding protein, putative, expressed
103981366	4641.GSMUA_Achr4P13610_001	Uncharacterized protein; Inhibitor of trypsin and hageman factor
103981836	4641.GSMUA_Achr4P16830_001	Chalcone-flavonone isomerase family protein; Chalcone--flavonone isomerase; Belongs to the chalcone isomerase family
103981834	4641.GSMUA_Achr4P16840_001	Uncharacterized protein; Putative WRKY transcription factor 44
GSMUA_Achr4P22600_001	4641.GSMUA_Achr4P22600_001	Uncharacterized protein; Methylcrotonoyl-CoA carboxylase subunit alpha, mitochondrial
GSMUA_Achr4P23000_001	4641.GSMUA_Achr4P23000_001	CBL-interacting protein kinase 23
103982936	4641.GSMUA_Achr4P23100_001	Pathogenesis-related protein 1B; Belongs to the CRISP family
GSMUA_Achr4P23110_001	4641.GSMUA_Achr4P23110_001	Putative Pathogenesis-related protein PRB1-3; Belongs to the CRISP family
GSMUA_Achr4P23410_001	4641.GSMUA_Achr4P23410_001	Uncharacterized protein; Putative LRR receptor-like serine/threonine-protein kinase FLS2
103982870	4641.GSMUA_Achr4P23940_001	Oxygen-evolving enhancer protein 3-2, chloroplastic
GSMUA_Achr4P23970_001	4641.GSMUA_Achr4P23970_001	Peroxidase; Removal of H(2)O(2), oxidation of toxic reductants, biosynthesis and degradation of lignin, suberization, auxin catabolism, response to environmental stresses such as wounding, pathogen attack and oxidative stress. These functions might be dependent on each isozyme/isoform in each plant tissue; Belongs to the peroxidase family
103982773	4641.GSMUA_Achr4P24930_001	Uncharacterized protein; 1-aminocyclopropane-1-carboxylate synthase
GSMUA_Achr4P25290_001	4641.GSMUA_Achr4P25290_001	Xyloglucan endotransglucosylase/hydrolase; Catalyzes xyloglucan endohydrolysis (XEH) and/or endotransglycosylation (XET). Cleaves and religates xyloglucan polymers, an essential constituent of the primary cell wall, and thereby participates in cell wall construction of growing tissues; Belongs to the glycosyl hydrolase 16 family
GSMUA_Achr4P25970_001	4641.GSMUA_Achr4P25970_001	Uncharacterized protein; Putative Phytosulfokine receptor 1; Belongs to the protein kinase superfamily. Ser/Thr protein kinase family
103982689	4641.GSMUA_Achr4P25990_001	Uncharacterized protein; GEM, putative, expressed
103982493	4641.GSMUA_Achr4P28420_001	Putative Coenzyme Q-binding protein COQ10 homolog A, mitochondrial
103982461	4641.GSMUA_Achr4P28840_001	Uncharacterized protein; Beta-glucosidase 18; Belongs to the glycosyl hydrolase 1 family
GSMUA_Achr4P30270_001	4641.GSMUA_Achr4P30270_001	Uncharacterized protein; Whole genome shotgun sequence of line PN40024, scaffold_4.assembly12x (Fragment)
GSMUA_Achr4P30410_001	4641.GSMUA_Achr4P30410_001	Uncharacterized protein; Cytochrome b5 isoform 1
GSMUA_Achr5P01860_001	4641.GSMUA_Achr5P01860_001	Putative Probable calcium-binding protein CML41
GSMUA_Achr5P03310_001	4641.GSMUA_Achr5P03310_001	Protein HOTHEAD
GSMUA_Achr5P04560_001	4641.GSMUA_Achr5P04560_001	Uncharacterized protein; Tropinone reductase homolog At1g07440
GSMUA_Achr5P08380_001	4641.GSMUA_Achr5P08380_001	40S ribosomal protein S15a
103984417	4641.GSMUA_Achr5P09070_001	Uncharacterized protein; Putative Bifunctional dihydroflavonol 4-reductase/flavanone 4-reductase; Belongs to the 3-beta-HSD family
103984648	4641.GSMUA_Achr5P10340_001	Uncharacterized protein; Putative Probable glutathione S-transferase GSTU6; Belongs to the GST superfamily
103984582	4641.GSMUA_Achr5P11150_001	Uncharacterized protein; Dolichol-phosphate mannosyltransferase
103984559	4641.GSMUA_Achr5P11400_001	Uncharacterized protein
GSMUA_Achr5P11810_001	4641.GSMUA_Achr5P11810_001	Putative Cysteine-rich receptor-like protein kinase 2
GSMUA_Achr5P13120_001	4641.GSMUA_Achr5P13120_001	Uncharacterized protein; Putative Histone-lysine N-methyltransferase, H3 lysine-9, H3 lysine-27, H4 lysine-20 and cytosine specific SUVH2
GSMUA_Achr5P14160_001	4641.GSMUA_Achr5P14160_001	Putative E3 ubiquitin-protein ligase UPL4
GSMUA_Achr5P17150_001	4641.GSMUA_Achr5P17150_001	Uncharacterized protein
GSMUA_Achr5P24610_001	4641.GSMUA_Achr5P24610_001	Calmodulin-binding heat-shock protein, putative, expressed
GSMUA_Achr5P26220_001	4641.GSMUA_Achr5P26220_001	Uncharacterized protein; Cytochrome P450
103986656	4641.GSMUA_Achr6P01350_001	Wound-induced protein WIN1
103986657	4641.GSMUA_Achr6P01380_001	Wound-induced protein WIN1
103986668	4641.GSMUA_Achr6P01610_001	Putative Acyl-protein thioesterase 2
GSMUA_Achr6P03380_001	4641.GSMUA_Achr6P03380_001	UPF0047 protein yjbQ
103986943	4641.GSMUA_Achr6P04400_001	Myb-like DNA-binding domain containing protein, putative, expressed
GSMUA_Achr6P05190_001	4641.GSMUA_Achr6P05190_001	Uncharacterized protein; Putative Heme oxygenase
GSMUA_Achr6P07190_001	4641.GSMUA_Achr6P07190_001	Uncharacterized protein; Putative 3-hydroxybenzoate 6-hydroxylase 1
GSMUA_Achr6P08140_001	4641.GSMUA_Achr6P08140_001	Uncharacterized protein
GSMUA_Achr6P08180_001	4641.GSMUA_Achr6P08180_001	Uncharacterized protein; Chalcone synthase 2; Belongs to the chalcone/stilbene synthases family
GSMUA_Achr6P09210_001	4641.GSMUA_Achr6P09210_001	Uncharacterized protein; Putative LRR receptor-like serine/threonine-protein kinase FLS2
GSMUA_Achr6P09540_001	4641.GSMUA_Achr6P09540_001	Uncharacterized protein; Molecular chaperone; assists the folding of proteins upon ATP hydrolysis
103987576	4641.GSMUA_Achr6P11710_001	Probable flavin-containing monooxygenase 1
GSMUA_Achr6P13130_001	4641.GSMUA_Achr6P13130_001	Uncharacterized protein; Putative Momilactone A synthase
GSMUA_Achr6P14120_001	4641.GSMUA_Achr6P14120_001	Uncharacterized protein; Putative Mitochondrial carnitine/acylcarnitine carrier protein CACL; Belongs to the mitochondrial carrier (TC 2.A.29) family
103988030	4641.GSMUA_Achr6P17070_001	Pathogen-related protein
GSMUA_Achr6P18410_001	4641.GSMUA_Achr6P18410_001	Peroxidase 47; Belongs to the peroxidase family. Classical plant (class III) peroxidase subfamily
103988537	4641.GSMUA_Achr6P19880_001	Uncharacterized protein; Probable peroxisomal (S)-2-hydroxy-acid oxidase 2
103988626	4641.GSMUA_Achr6P20650_001	Drought-induced protein 1, putative, expressed
GSMUA_Achr6P21330_001	4641.GSMUA_Achr6P21330_001	Uncharacterized protein; Endochitinase PR4
GSMUA_Achr6P22050_001	4641.GSMUA_Achr6P22050_001	Tyrosine protein kinase domain containing protein, putative, expressed
GSMUA_Achr6P24850_001	4641.GSMUA_Achr6P24850_001	Uncharacterized protein; Probable methionyl-tRNA synthetase; Belongs to the class-I aminoacyl-tRNA synthetase family
GSMUA_Achr6P26480_001	4641.GSMUA_Achr6P26480_001	Uncharacterized protein; Probable LRR receptor-like serine/threonine-protein kinase At1g51880
GSMUA_Achr6P26810_001	4641.GSMUA_Achr6P26810_001	CBL-interacting protein kinase 5
103989865	4641.GSMUA_Achr6P30380_001	Uncharacterized protein
GSMUA_Achr6P31470_001	4641.GSMUA_Achr6P31470_001	Thaumatin-like protein
GSMUA_Achr6P31790_001	4641.GSMUA_Achr6P31790_001	Ras-related protein Rab11D
GSMUA_Achr6P32510_001	4641.GSMUA_Achr6P32510_001	Uncharacterized protein; Putative Probable gibberellin receptor GID1L3
103989694	4641.GSMUA_Achr6P32780_001	Uncharacterized protein
GSMUA_Achr6P32920_001	4641.GSMUA_Achr6P32920_001	Putative Protein SRG1; Belongs to the iron/ascorbate-dependent oxidoreductase family
GSMUA_Achr6P34030_001	4641.GSMUA_Achr6P34030_001	Uncharacterized protein; Tropinone reductase homolog
GSMUA_Achr6P34380_001	4641.GSMUA_Achr6P34380_001	Uncharacterized protein; Putative Monoglyceride lipase
GSMUA_Achr6P34640_001	4641.GSMUA_Achr6P34640_001	Putative F-box/WD repeat-containing protein pof1
GSMUA_Achr7P01780_001	4641.GSMUA_Achr7P01780_001	Putative Uncharacterized MFS-type transporter C19orf28
GSMUA_Achr7P03670_001	4641.GSMUA_Achr7P03670_001	Uncharacterized protein; Bifunctional 3-dehydroquinate dehydratase/shikimate dehydrogenase, chloroplastic
GSMUA_Achr7P04140_001	4641.GSMUA_Achr7P04140_001	Uncharacterized protein; Putative Phytosulfokine receptor 1
GSMUA_Achr7P05680_001	4641.GSMUA_Achr7P05680_001	Protein ODORANT1
103990500	4641.GSMUA_Achr7P06000_001	Uncharacterized protein; AGAP010768-PA, putative, expressed
GSMUA_Achr7P08230_001	4641.GSMUA_Achr7P08230_001	Uncharacterized protein; Gibberellin 20 oxidase 2, putative, expressed; Belongs to the iron/ascorbate-dependent oxidoreductase family
103991817	4641.GSMUA_Achr7P11130_001	Ribonuclease 3-like protein 2
GSMUA_Achr7P11410_001	4641.GSMUA_Achr7P11410_001	HD domain containing protein, putative, expressed
GSMUA_Achr7P16170_001	4641.GSMUA_Achr7P16170_001	Uncharacterized protein; Putative Anthranilate N-benzoyltransferase protein 1
GSMUA_Achr7P18320_001	4641.GSMUA_Achr7P18320_001	Uncharacterized protein; Trans-cinnamate 4-monooxygenase; Belongs to the cytochrome P450 family
103992167	4641.GSMUA_Achr7P18420_001	Uncharacterized protein; 1-aminocyclopropane-1-carboxylate oxidase; Belongs to the iron/ascorbate-dependent oxidoreductase family
103992212	4641.GSMUA_Achr7P18920_001	Alpha-amylase isozyme 3D; Belongs to the glycosyl hydrolase 13 family
GSMUA_Achr7P19810_001	4641.GSMUA_Achr7P19810_001	Sucrose synthase; Sucrose-cleaving enzyme that provides UDP-glucose and fructose for various metabolic pathways
103992375	4641.GSMUA_Achr7P20440_001	Uncharacterized protein; Serine--glyoxylate aminotransferase
GSMUA_Achr7P22490_001	4641.GSMUA_Achr7P22490_001	Putative expressed protein
103992657	4641.GSMUA_Achr7P23680_001	Peroxidase 47; Belongs to the peroxidase family. Classical plant (class III) peroxidase subfamily
103992743	4641.GSMUA_Achr7P24590_001	Uncharacterized protein; RNA polymerase sigma factor, putative, expressed
103992859	4641.GSMUA_Achr7P25950_001	Uncharacterized protein; Putative ATOFP7/OFP7
GSMUA_Achr7P27070_001	4641.GSMUA_Achr7P27070_001	Sugar transport protein 13; Belongs to the major facilitator superfamily. Sugar transporter (TC 2.A.1.1) family
103994171	4641.GSMUA_Achr8P00610_001	Uncharacterized protein; Putative Glycerophosphodiester phosphodiesterase GDE1
GSMUA_Achr8P00680_001	4641.GSMUA_Achr8P00680_001	Uncharacterized protein
103994094	4641.GSMUA_Achr8P01570_001	Probable calcium-binding protein CML27
103993990	4641.GSMUA_Achr8P02880_001	Uncharacterized protein; Allene oxide synthase, chloroplastic; Belongs to the cytochrome P450 family
GSMUA_Achr8P05650_001	4641.GSMUA_Achr8P05650_001	Putative Methyltransferase-like protein 6
GSMUA_Achr8P08430_001	4641.GSMUA_Achr8P08430_001	Uncharacterized protein; Putative Carotenoid isomerase, chloroplastic
103993326	4641.GSMUA_Achr8P10600_001	Expressed protein
GSMUA_Achr8P13970_001	4641.GSMUA_Achr8P13970_001	Uncharacterized protein; Bifunctional nitrilase/nitrile hydratase NIT4A
GSMUA_Achr8P16600_001	4641.GSMUA_Achr8P16600_001	Putative Mitogen-activated protein kinase kinase 4
103994820	4641.GSMUA_Achr8P17420_001	Uncharacterized protein; Probable trans-2-enoyl-CoA reductase, mitochondrial
GSMUA_Achr8P19590_001	4641.GSMUA_Achr8P19590_001	Uncharacterized protein; Putative Phospholipase C 4
GSMUA_Achr8P20220_001	4641.GSMUA_Achr8P20220_001	Uncharacterized protein; Putative Flavonoid 3',5'-hydroxylase 1; Belongs to the cytochrome P450 family
GSMUA_Achr8P20340_001	4641.GSMUA_Achr8P20340_001	Uncharacterized protein; 2-oxoisovalerate dehydrogenase subunit beta, mitochondrial
GSMUA_Achr8P20840_001	4641.GSMUA_Achr8P20840_001	Heat shock cognate 70 kDa protein
103996237	4641.GSMUA_Achr8P25860_001	Pollen-specific protein SF3
GSMUA_Achr8P26500_001	4641.GSMUA_Achr8P26500_001	Branched-chain-amino-acid aminotransferase 3, chloroplastic; Belongs to the class-IV pyridoxal-phosphate-dependent aminotransferase family
GSMUA_Achr8P27570_001	4641.GSMUA_Achr8P27570_001	Uncharacterized protein; Probable serine acetyltransferase 5
GSMUA_Achr8P27900_001	4641.GSMUA_Achr8P27900_001	Uncharacterized protein; Putative Acidic endochitinase SE2
GSMUA_Achr8P27910_001	4641.GSMUA_Achr8P27910_001	Uncharacterized protein; Putative Acidic endochitinase SE2; Belongs to the glycosyl hydrolase 18 family
GSMUA_Achr8P28300_001	4641.GSMUA_Achr8P28300_001	Uncharacterized protein
GSMUA_Achr8P32610_001	4641.GSMUA_Achr8P32610_001	Uncharacterized protein; Putative Cytochrome P450 71A2
103995621	4641.GSMUA_Achr8P33310_001	No apical meristem protein, putative, expressed
103995544	4641.GSMUA_Achr8P34150_001	Rhodanese-like domain containing protein, putative, expressed
103996929	4641.GSMUA_Achr9P04280_001	Mitogen-activated protein kinase 5
GSMUA_Achr9P06620_001	4641.GSMUA_Achr9P06620_001	Uncharacterized protein; Putative Pentatricopeptide repeat-containing protein At5g46100
103997597	4641.GSMUA_Achr9P11010_001	Thioesterase family protein, putative, expressed
GSMUA_Achr9P11850_001	4641.GSMUA_Achr9P11850_001	Isocitrate lyase; Belongs to the isocitrate lyase/PEP mutase superfamily. Isocitrate lyase family
103997940	4641.GSMUA_Achr9P14590_001	Uncharacterized protein; Enolase 1, chloroplastic
GSMUA_Achr9P19240_001	4641.GSMUA_Achr9P19240_001	Putative Palmitoyl-protein thioesterase 1
GSMUA_Achr9P19910_001	4641.GSMUA_Achr9P19910_001	Uncharacterized protein; alpha-DOX2, putative, expressed
GSMUA_Achr9P21380_001	4641.GSMUA_Achr9P21380_001	Uncharacterized protein; Putative Monoglyceride lipase
GSMUA_Achr9P21580_001	4641.GSMUA_Achr9P21580_001	Putative homeobox domain containing protein, expressed
GSMUA_Achr9P23850_001	4641.GSMUA_Achr9P23850_001	Peroxidase; Removal of H(2)O(2), oxidation of toxic reductants, biosynthesis and degradation of lignin, suberization, auxin catabolism, response to environmental stresses such as wounding, pathogen attack and oxidative stress. These functions might be dependent on each isozyme/isoform in each plant tissue; Belongs to the peroxidase family
GSMUA_Achr9P25290_001	4641.GSMUA_Achr9P25290_001	Uncharacterized protein; Probable isoaspartyl peptidase/L-asparaginase 2
GSMUA_Achr9P26060_001	4641.GSMUA_Achr9P26060_001	Uncharacterized protein; Probable glutathione S-transferase parA
GSMUA_Achr9P26070_001	4641.GSMUA_Achr9P26070_001	Uncharacterized protein; Probable glutathione S-transferase parA
103999193	4641.GSMUA_Achr9P27430_001	Uncharacterized protein; MTD1, putative, expressed
103999250	4641.GSMUA_Achr9P28000_001	Cellulose synthase-like protein E6; Belongs to the glycosyltransferase 2 family
GSMUA_AchrUn_randomP05230_001	4641.GSMUA_AchrUn_randomP05230_001	Putative Stem-specific protein TSJT1
103973694	4641.GSMUA_AchrUn_randomP10920_001	AT-hook motif nuclear-localized protein; Transcription factor that specifically binds AT-rich DNA sequences related to the nuclear matrix attachment regions (MARs)
GSMUA_AchrUn_randomP11220_001	4641.GSMUA_AchrUn_randomP11220_001	Uncharacterized protein; Pyruvate decarboxylase isozyme 1; Belongs to the TPP enzyme family
GSMUA_AchrUn_randomP12520_001	4641.GSMUA_AchrUn_randomP12520_001	ATPase 10, plasma membrane-type
GSMUA_AchrUn_randomP15170_001	4641.GSMUA_AchrUn_randomP15170_001	Purple acid phosphatase 17
GSMUA_AchrUn_randomP15750_001	4641.GSMUA_AchrUn_randomP15750_001	Uncharacterized protein; Adenylate isopentenyltransferase 5, chloroplastic
103974221	4641.GSMUA_AchrUn_randomP16350_001	Probable fructose-bisphosphate aldolase 3, chloroplastic
103974308	4641.GSMUA_AchrUn_randomP17360_001	NAC domain-containing protein 29
GSMUA_AchrUn_randomP18170_001	4641.GSMUA_AchrUn_randomP18170_001	Peroxidase 47; Belongs to the peroxidase family. Classical plant (class III) peroxidase subfamily
GSMUA_AchrUn_randomP20080_001	4641.GSMUA_AchrUn_randomP20080_001	Uncharacterized protein; Diacylglycerol O-acyltransferase 2
GSMUA_AchrUn_randomP23790_001	4641.GSMUA_AchrUn_randomP23790_001	Uncharacterized protein; Putative Naringenin,2-oxoglutarate 3-dioxygenase; Belongs to the iron/ascorbate-dependent oxidoreductase family
GSMUA_AchrUn_randomP26050_001	4641.GSMUA_AchrUn_randomP26050_001	Uncharacterized protein; 1-aminocyclopropane-1-carboxylate oxidase
GSMUA_AchrUn_randomP28900_001	4641.GSMUA_AchrUn_randomP28900_001	Uncharacterized protein; Caffeic acid 3-O-methyltransferase

## Sheet: Table S10
Table S10 The interaction data of DEGs in profile 9
#node1	node2	node1_string_internal_id	node2_string_internal_id	node1_external_id	node2_external_id	neighborhood_on_chromosome	gene_fusion	phylogenetic_cooccurrence	homology	coexpression	experimentally_determined_interaction	database_annotated	automated_textmining	combined_score
GSMUA_Achr4P22600_001	103991728	1748074	1739618	4641.GSMUA_Achr4P22600_001	4641.GSMUA_Achr1P21350_001	0.16	0.096	0	0	0.88	0.801	0.8	0.957	0.999
103992375	103988537	1757823	1754102	4641.GSMUA_Achr7P20440_001	4641.GSMUA_Achr6P19880_001	0	0	0	0	0.851	0.279	0.9	0.417	0.992
103982870	103977088	1748206	1742886	4641.GSMUA_Achr4P23940_001	4641.GSMUA_Achr3P02780_001	0	0	0	0	0.853	0.801	0	0.521	0.984
GSMUA_Achr8P20340_001	GSMUA_Achr4P22600_001	1760555	1748074	4641.GSMUA_Achr8P20340_001	4641.GSMUA_Achr4P22600_001	0.108	0	0	0	0.87	0.172	0	0.761	0.973
103992375	GSMUA_Achr2P12200_001	1757823	1741514	4641.GSMUA_Achr7P20440_001	4641.GSMUA_Achr2P12200_001	0.16	0	0	0	0.052	0	0.9	0.698	0.972
GSMUA_Achr9P11850_001	103992375	1763147	1757823	4641.GSMUA_Achr9P11850_001	4641.GSMUA_Achr7P20440_001	0.159	0	0	0	0.125	0	0.9	0.516	0.959
GSMUA_Achr8P26500_001	GSMUA_Achr8P20340_001	1761169	1760555	4641.GSMUA_Achr8P26500_001	4641.GSMUA_Achr8P20340_001	0.148	0	0	0	0.124	0.08	0.9	0.483	0.958
GSMUA_Achr8P20340_001	103978344	1760555	1744113	4641.GSMUA_Achr8P20340_001	4641.GSMUA_Achr3P15170_001	0.148	0	0	0	0.124	0.08	0.9	0.483	0.958
103981836	GSMUA_Achr3P30350_001	1747502	1745616	4641.GSMUA_Achr4P16830_001	4641.GSMUA_Achr3P30350_001	0	0	0	0	0.206	0	0	0.945	0.954
GSMUA_Achr8P20340_001	103991728	1760555	1739618	4641.GSMUA_Achr8P20340_001	4641.GSMUA_Achr1P21350_001	0.152	0	0	0	0.875	0	0	0.592	0.952
GSMUA_Achr9P11850_001	103988537	1763147	1754102	4641.GSMUA_Achr9P11850_001	4641.GSMUA_Achr6P19880_001	0.092	0	0	0	0.049	0	0.9	0.269	0.928
GSMUA_Achr9P19240_001	103994820	1763880	1760266	4641.GSMUA_Achr9P19240_001	4641.GSMUA_Achr8P17420_001	0.06	0	0	0	0.049	0	0.9	0	0.902
GSMUA_Achr6P24850_001	GSMUA_Achr6P09540_001	1754594	1753074	4641.GSMUA_Achr6P24850_001	4641.GSMUA_Achr6P09540_001	0.071	0	0	0	0.851	0.09	0	0.098	0.871
GSMUA_Achr8P28300_001	GSMUA_Achr2P06280_001	1761349	1740928	4641.GSMUA_Achr8P28300_001	4641.GSMUA_Achr2P06280_001	0	0	0	0	0.055	0	0	0.866	0.867
GSMUA_Achr5P14160_001	GSMUA_Achr4P05550_001	1750581	1746384	4641.GSMUA_Achr5P14160_001	4641.GSMUA_Achr4P05550_001	0	0	0	0	0.855	0	0	0	0.855
GSMUA_Achr7P18320_001	GSMUA_Achr6P08180_001	1757611	1752941	4641.GSMUA_Achr7P18320_001	4641.GSMUA_Achr6P08180_001	0	0	0	0	0	0	0.65	0.55	0.835
103996929	103982773	1762397	1748305	4641.GSMUA_Achr9P04280_001	4641.GSMUA_Achr4P24930_001	0	0	0	0	0.058	0	0.6	0.568	0.823
103974221	103997940	1766664	1763417	4641.GSMUA_AchrUn_randomP16350_001	4641.GSMUA_Achr9P14590_001	0	0	0	0	0.335	0.09	0.6	0.345	0.82
GSMUA_Achr7P18320_001	GSMUA_Achr11P16380_001	1757611	1736461	4641.GSMUA_Achr7P18320_001	4641.GSMUA_Achr11P16380_001	0	0	0	0	0.128	0	0.65	0.457	0.819
GSMUA_Achr6P21330_001	103978702	1754247	1745277	4641.GSMUA_Achr6P21330_001	4641.GSMUA_Achr3P26900_001	0	0	0.448	0.896	0.05	0	0.8	0.422	0.818
GSMUA_Achr5P17150_001	103978702	1750876	1745277	4641.GSMUA_Achr5P17150_001	4641.GSMUA_Achr3P26900_001	0	0	0.448	0.902	0.046	0	0.8	0.292	0.814
GSMUA_Achr6P21330_001	GSMUA_Achr5P17150_001	1754247	1750876	4641.GSMUA_Achr6P21330_001	4641.GSMUA_Achr5P17150_001	0	0	0.449	0.968	0	0	0.8	0	0.802
GSMUA_Achr8P26500_001	103978344	1761169	1744113	4641.GSMUA_Achr8P26500_001	4641.GSMUA_Achr3P15170_001	0	0	0.449	0.981	0	0	0.8	0	0.801
103992167	103982773	1757621	1748305	4641.GSMUA_Achr7P18420_001	4641.GSMUA_Achr4P24930_001	0	0	0	0	0.044	0	0.65	0.423	0.79
GSMUA_Achr5P14160_001	103981317	1750581	1747122	4641.GSMUA_Achr5P14160_001	4641.GSMUA_Achr4P12990_001	0	0	0	0	0.561	0	0	0.521	0.78
GSMUA_Achr7P18320_001	103981836	1757611	1747502	4641.GSMUA_Achr7P18320_001	4641.GSMUA_Achr4P16830_001	0	0	0	0	0.048	0	0	0.762	0.763
103997940	GSMUA_Achr11P04910_001	1763417	1735321	4641.GSMUA_Achr9P14590_001	4641.GSMUA_Achr11P04910_001	0.06	0	0	0	0.075	0	0.6	0.391	0.759
GSMUA_Achr6P08180_001	103981836	1752941	1747502	4641.GSMUA_Achr6P08180_001	4641.GSMUA_Achr4P16830_001	0	0	0	0	0.071	0.095	0.65	0.279	0.759
GSMUA_AchrUn_randomP20080_001	GSMUA_Achr6P34380_001	1767032	1755534	4641.GSMUA_AchrUn_randomP20080_001	4641.GSMUA_Achr6P34380_001	0	0	0	0	0.043	0.151	0.65	0.224	0.749
GSMUA_AchrUn_randomP20080_001	GSMUA_Achr9P21380_001	1767032	1764095	4641.GSMUA_AchrUn_randomP20080_001	4641.GSMUA_Achr9P21380_001	0	0	0	0	0.043	0.151	0.65	0.224	0.749
103994094	GSMUA_Achr5P24610_001	1758693	1751613	4641.GSMUA_Achr8P01570_001	4641.GSMUA_Achr5P24610_001	0	0	0	0	0	0	0	0.741	0.741
103986943	103981836	1752563	1747502	4641.GSMUA_Achr6P04400_001	4641.GSMUA_Achr4P16830_001	0	0	0	0	0	0	0	0.736	0.736
GSMUA_Achr7P08230_001	GSMUA_Achr2P12200_001	1756607	1741514	4641.GSMUA_Achr7P08230_001	4641.GSMUA_Achr2P12200_001	0	0	0	0	0	0	0	0.735	0.735
103988626	GSMUA_Achr5P01860_001	1754179	1749356	4641.GSMUA_Achr6P20650_001	4641.GSMUA_Achr5P01860_001	0	0	0	0	0	0	0	0.735	0.735
GSMUA_Achr2P16660_001	GSMUA_Achr1P13710_001	1741958	1738858	4641.GSMUA_Achr2P16660_001	4641.GSMUA_Achr1P13710_001	0	0	0	0	0.248	0	0	0.652	0.727
103974221	103982870	1766664	1748206	4641.GSMUA_AchrUn_randomP16350_001	4641.GSMUA_Achr4P23940_001	0	0	0	0	0.717	0	0	0.064	0.723
GSMUA_AchrUn_randomP26050_001	103982773	1767624	1748305	4641.GSMUA_AchrUn_randomP26050_001	4641.GSMUA_Achr4P24930_001	0	0	0	0	0.044	0	0.65	0.205	0.71
103974221	103977088	1766664	1742886	4641.GSMUA_AchrUn_randomP16350_001	4641.GSMUA_Achr3P02780_001	0	0	0	0	0.705	0	0	0	0.705
103974221	GSMUA_Achr11P04910_001	1766664	1735321	4641.GSMUA_AchrUn_randomP16350_001	4641.GSMUA_Achr11P04910_001	0	0	0	0	0.058	0	0.6	0.274	0.702
103992743	GSMUA_Achr3P14470_001	1758235	1744045	4641.GSMUA_Achr7P24590_001	4641.GSMUA_Achr3P14470_001	0.155	0	0	0	0.056	0	0	0.627	0.676
103994094	GSMUA_Achr1P05010_001	1758693	1737995	4641.GSMUA_Achr8P01570_001	4641.GSMUA_Achr1P05010_001	0	0	0	0	0	0.044	0	0.666	0.667
GSMUA_Achr7P05680_001	103970573	1756357	1735500	4641.GSMUA_Achr7P05680_001	4641.GSMUA_Achr11P06730_001	0	0	0	0	0	0.045	0	0.662	0.663
103993990	ICS	1758824	1745833	4641.GSMUA_Achr8P02880_001	4641.GSMUA_Achr3P32520_001	0	0	0	0	0	0	0	0.662	0.662
GSMUA_Achr3P23450_001	GSMUA_Achr3P02950_001	1744935	1742903	4641.GSMUA_Achr3P23450_001	4641.GSMUA_Achr3P02950_001	0	0	0	0	0	0	0.65	0.068	0.659
GSMUA_Achr4P05250_001	GSMUA_Achr3P23450_001	1746355	1744935	4641.GSMUA_Achr4P05250_001	4641.GSMUA_Achr3P23450_001	0	0	0	0	0	0	0.65	0.068	0.659
GSMUA_Achr7P04140_001	103997375	1756204	1740003	4641.GSMUA_Achr7P04140_001	4641.GSMUA_Achr1P25250_001	0	0	0.447	0.732	0	0.59	0	0.226	0.655
GSMUA_Achr2P12200_001	GSMUA_Achr10P23170_001	1741514	1733999	4641.GSMUA_Achr2P12200_001	4641.GSMUA_Achr10P23170_001	0.045	0	0	0	0.088	0	0	0.632	0.651
GSMUA_Achr7P16170_001	GSMUA_Achr6P08180_001	1757396	1752941	4641.GSMUA_Achr7P16170_001	4641.GSMUA_Achr6P08180_001	0	0	0	0	0	0	0.65	0.045	0.651
GSMUA_Achr3P23450_001	GSMUA_Achr1P22040_001	1744935	1739687	4641.GSMUA_Achr3P23450_001	4641.GSMUA_Achr1P22040_001	0	0	0	0	0	0	0.65	0	0.65
GSMUA_Achr3P23450_001	GSMUA_Achr2P03020_001	1744935	1740606	4641.GSMUA_Achr3P23450_001	4641.GSMUA_Achr2P03020_001	0	0	0	0	0	0	0.65	0	0.65
GSMUA_Achr6P18410_001	GSMUA_Achr3P23450_001	1753955	1744935	4641.GSMUA_Achr6P18410_001	4641.GSMUA_Achr3P23450_001	0	0	0	0	0	0	0.65	0	0.65
GSMUA_Achr3P23450_001	GSMUA_Achr2P21710_001	1744935	1742455	4641.GSMUA_Achr3P23450_001	4641.GSMUA_Achr2P21710_001	0	0	0	0	0	0	0.65	0	0.65
103992657	GSMUA_Achr3P23450_001	1758144	1744935	4641.GSMUA_Achr7P23680_001	4641.GSMUA_Achr3P23450_001	0	0	0	0	0	0	0.65	0	0.65
GSMUA_Achr7P18320_001	GSMUA_Achr7P16170_001	1757611	1757396	4641.GSMUA_Achr7P18320_001	4641.GSMUA_Achr7P16170_001	0	0	0	0	0	0	0.65	0	0.65
GSMUA_Achr5P20330_001	GSMUA_Achr3P23450_001	1751193	1744935	4641.GSMUA_Achr5P20330_001	4641.GSMUA_Achr3P23450_001	0	0	0	0	0	0	0.65	0	0.65
GSMUA_AchrUn_randomP18170_001	GSMUA_Achr3P23450_001	1766845	1744935	4641.GSMUA_AchrUn_randomP18170_001	4641.GSMUA_Achr3P23450_001	0	0	0	0	0	0	0.65	0	0.65
GSMUA_Achr4P25970_001	103997375	1748408	1740003	4641.GSMUA_Achr4P25970_001	4641.GSMUA_Achr1P25250_001	0	0	0.437	0.767	0	0.59	0	0.226	0.646
103978344	GSMUA_Achr10P23170_001	1744113	1733999	4641.GSMUA_Achr3P15170_001	4641.GSMUA_Achr10P23170_001	0	0	0	0	0.091	0	0	0.623	0.642
GSMUA_Achr8P26500_001	GSMUA_Achr10P23170_001	1761169	1733999	4641.GSMUA_Achr8P26500_001	4641.GSMUA_Achr10P23170_001	0	0	0	0	0.091	0	0	0.623	0.642
GSMUA_Achr8P05650_001	103990500	1759100	1756389	4641.GSMUA_Achr8P05650_001	4641.GSMUA_Achr7P06000_001	0	0	0	0	0.062	0	0	0.633	0.641
GSMUA_Achr6P21330_001	103970959	1754247	1735703	4641.GSMUA_Achr6P21330_001	4641.GSMUA_Achr11P08780_001	0	0	0	0	0	0.043	0	0.64	0.64
GSMUA_AchrUn_randomP12520_001	GSMUA_Achr3P30350_001	1766286	1745616	4641.GSMUA_AchrUn_randomP12520_001	4641.GSMUA_Achr3P30350_001	0	0	0	0	0	0.058	0	0.631	0.637
103981366	GSMUA_Achr1P07090_001	1747183	1738199	4641.GSMUA_Achr4P13610_001	4641.GSMUA_Achr1P07090_001	0	0	0	0	0	0	0	0.635	0.635
103986943	GSMUA_Achr3P30350_001	1752563	1745616	4641.GSMUA_Achr6P04400_001	4641.GSMUA_Achr3P30350_001	0	0	0	0	0	0	0	0.634	0.634
103994820	GSMUA_Achr10P03950_001	1760266	1732091	4641.GSMUA_Achr8P17420_001	4641.GSMUA_Achr10P03950_001	0.095	0	0	0	0.569	0	0	0.137	0.633
GSMUA_AchrUn_randomP11220_001	GSMUA_Achr11P04910_001	1766157	1735321	4641.GSMUA_AchrUn_randomP11220_001	4641.GSMUA_Achr11P04910_001	0	0	0	0	0	0	0.6	0.118	0.632
GSMUA_Achr2P12200_001	103991728	1741514	1739618	4641.GSMUA_Achr2P12200_001	4641.GSMUA_Achr1P21350_001	0.044	0	0	0	0.047	0	0	0.628	0.631
GSMUA_Achr4P09510_001	103978251	1746779	1744027	4641.GSMUA_Achr4P09510_001	4641.GSMUA_Achr3P14290_001	0	0	0.27	0	0	0	0	0.515	0.63
GSMUA_Achr4P09510_001	103983028	1746779	1739247	4641.GSMUA_Achr4P09510_001	4641.GSMUA_Achr1P17640_001	0	0	0.261	0	0	0	0	0.515	0.626
GSMUA_Achr8P00680_001	103990500	1758605	1756389	4641.GSMUA_Achr8P00680_001	4641.GSMUA_Achr7P06000_001	0	0	0	0	0	0.614	0	0	0.614
GSMUA_Achr9P06620_001	GSMUA_Achr1P27810_001	1762629	1740254	4641.GSMUA_Achr9P06620_001	4641.GSMUA_Achr1P27810_001	0	0	0	0	0	0	0	0.613	0.613
GSMUA_Achr9P19240_001	GSMUA_Achr2P08130_001	1763880	1741110	4641.GSMUA_Achr9P19240_001	4641.GSMUA_Achr2P08130_001	0	0	0	0	0	0	0.6	0.059	0.607
GSMUA_Achr9P21380_001	GSMUA_Achr2P08130_001	1764095	1741110	4641.GSMUA_Achr9P21380_001	4641.GSMUA_Achr2P08130_001	0	0	0	0	0	0	0.6	0.05	0.603
GSMUA_Achr6P34380_001	GSMUA_Achr2P08130_001	1755534	1741110	4641.GSMUA_Achr6P34380_001	4641.GSMUA_Achr2P08130_001	0	0	0	0	0	0	0.6	0.05	0.603
103974221	GSMUA_AchrUn_randomP11220_001	1766664	1766157	4641.GSMUA_AchrUn_randomP16350_001	4641.GSMUA_AchrUn_randomP11220_001	0	0	0	0	0	0	0.6	0.049	0.603
103986943	103981834	1752563	1747503	4641.GSMUA_Achr6P04400_001	4641.GSMUA_Achr4P16840_001	0	0	0	0	0.042	0	0	0.595	0.595
GSMUA_Achr5P24610_001	GSMUA_Achr1P05010_001	1751613	1737995	4641.GSMUA_Achr5P24610_001	4641.GSMUA_Achr1P05010_001	0	0	0	0	0	0	0	0.595	0.595
103978702	103975648	1745277	1741617	4641.GSMUA_Achr3P26900_001	4641.GSMUA_Achr2P13240_001	0	0	0	0	0.077	0	0	0.571	0.587
103982936	103978702	1748122	1745277	4641.GSMUA_Achr4P23100_001	4641.GSMUA_Achr3P26900_001	0	0	0	0	0.077	0	0	0.571	0.587
GSMUA_AchrUn_randomP12520_001	103986943	1766286	1752563	4641.GSMUA_AchrUn_randomP12520_001	4641.GSMUA_Achr6P04400_001	0	0	0	0	0	0	0	0.586	0.586
103996929	103971613	1762397	1736443	4641.GSMUA_Achr9P04280_001	4641.GSMUA_Achr11P16200_001	0	0	0	0	0.081	0.286	0	0.419	0.585
GSMUA_Achr2P08130_001	103969132	1741110	1734143	4641.GSMUA_Achr2P08130_001	4641.GSMUA_Achr10P24620_001	0.142	0	0	0	0.536	0	0	0	0.584
GSMUA_Achr6P31470_001	GSMUA_Achr11P22160_001	1755250	1737036	4641.GSMUA_Achr6P31470_001	4641.GSMUA_Achr11P22160_001	0	0	0	0	0.094	0	0	0.56	0.584
GSMUA_Achr5P14160_001	GSMUA_Achr3P00250_001	1750581	1742634	4641.GSMUA_Achr5P14160_001	4641.GSMUA_Achr3P00250_001	0	0	0	0	0.042	0.05	0	0.578	0.582
GSMUA_AchrUn_randomP12520_001	103981834	1766286	1747503	4641.GSMUA_AchrUn_randomP12520_001	4641.GSMUA_Achr4P16840_001	0	0	0	0	0	0	0	0.582	0.582
103991728	103969132	1739618	1734143	4641.GSMUA_Achr1P21350_001	4641.GSMUA_Achr10P24620_001	0.16	0	0	0	0.048	0	0	0.515	0.578
103992375	GSMUA_Achr6P07190_001	1757823	1752842	4641.GSMUA_Achr7P20440_001	4641.GSMUA_Achr6P07190_001	0	0	0	0	0.559	0	0	0.081	0.577
GSMUA_Achr9P25290_001	GSMUA_Achr2P12200_001	1764481	1741514	4641.GSMUA_Achr9P25290_001	4641.GSMUA_Achr2P12200_001	0	0	0	0	0	0	0	0.576	0.576
GSMUA_AchrUn_randomP12520_001	103981836	1766286	1747502	4641.GSMUA_AchrUn_randomP12520_001	4641.GSMUA_Achr4P16830_001	0	0	0	0	0	0	0	0.575	0.575
GSMUA_Achr2P06280_001	103991396	1740928	1737700	4641.GSMUA_Achr2P06280_001	4641.GSMUA_Achr1P02050_001	0	0	0	0	0.052	0	0	0.57	0.574
GSMUA_Achr7P19810_001	103992167	1757760	1757621	4641.GSMUA_Achr7P19810_001	4641.GSMUA_Achr7P18420_001	0	0	0	0	0	0	0	0.572	0.572
103974308	103971613	1766765	1736443	4641.GSMUA_AchrUn_randomP17360_001	4641.GSMUA_Achr11P16200_001	0	0	0	0	0	0	0	0.572	0.572
103992212	GSMUA_Achr3P14470_001	1757671	1744045	4641.GSMUA_Achr7P18920_001	4641.GSMUA_Achr3P14470_001	0.046	0	0	0	0.142	0	0	0.518	0.571
GSMUA_Achr6P32920_001	103981836	1755391	1747502	4641.GSMUA_Achr6P32920_001	4641.GSMUA_Achr4P16830_001	0	0	0	0	0.042	0.109	0	0.537	0.57
GSMUA_Achr2P03250_001	GSMUA_Achr10P23170_001	1740628	1733999	4641.GSMUA_Achr2P03250_001	4641.GSMUA_Achr10P23170_001	0.16	0	0	0	0	0	0	0.509	0.569
GSMUA_Achr1P03760_001	GSMUA_Achr10P23170_001	1737870	1733999	4641.GSMUA_Achr1P03760_001	4641.GSMUA_Achr10P23170_001	0.16	0	0	0	0	0	0	0.509	0.569
GSMUA_Achr8P08430_001	GSMUA_Achr6P07190_001	1759375	1752842	4641.GSMUA_Achr8P08430_001	4641.GSMUA_Achr6P07190_001	0.136	0	0	0	0.053	0	0	0.515	0.568
GSMUA_Achr4P23110_001	GSMUA_Achr11P22160_001	1748123	1737036	4641.GSMUA_Achr4P23110_001	4641.GSMUA_Achr11P22160_001	0	0	0	0	0	0	0	0.566	0.566
103975648	GSMUA_Achr11P22160_001	1741617	1737036	4641.GSMUA_Achr2P13240_001	4641.GSMUA_Achr11P22160_001	0	0	0	0	0	0	0	0.566	0.566
103982936	GSMUA_Achr11P22160_001	1748122	1737036	4641.GSMUA_Achr4P23100_001	4641.GSMUA_Achr11P22160_001	0	0	0	0	0	0	0	0.566	0.566
103975649	GSMUA_Achr11P22160_001	1741615	1737036	4641.GSMUA_Achr2P13220_001	4641.GSMUA_Achr11P22160_001	0	0	0	0	0	0	0	0.566	0.566
103975650	GSMUA_Achr11P22160_001	1741614	1737036	4641.GSMUA_Achr2P13210_001	4641.GSMUA_Achr11P22160_001	0	0	0	0	0	0	0	0.566	0.566
103988030	103975648	1753824	1741617	4641.GSMUA_Achr6P17070_001	4641.GSMUA_Achr2P13240_001	0	0	0	0	0.054	0	0	0.558	0.563
103988030	103982936	1753824	1748122	4641.GSMUA_Achr6P17070_001	4641.GSMUA_Achr4P23100_001	0	0	0	0	0.054	0	0	0.558	0.563
103980220	103975648	1746111	1741617	4641.GSMUA_Achr4P02800_001	4641.GSMUA_Achr2P13240_001	0	0	0	0	0	0	0	0.558	0.558
103988030	103980220	1753824	1746111	4641.GSMUA_Achr6P17070_001	4641.GSMUA_Achr4P02800_001	0	0	0	0	0	0	0	0.558	0.558
GSMUA_Achr5P04560_001	GSMUA_Achr3P01140_001	1749624	1742722	4641.GSMUA_Achr5P04560_001	4641.GSMUA_Achr3P01140_001	0	0	0	0	0	0	0	0.558	0.558
GSMUA_Achr6P08180_001	GSMUA_Achr5P04560_001	1752941	1749624	4641.GSMUA_Achr6P08180_001	4641.GSMUA_Achr5P04560_001	0	0	0	0	0	0	0	0.558	0.558
103982936	103980220	1748122	1746111	4641.GSMUA_Achr4P23100_001	4641.GSMUA_Achr4P02800_001	0	0	0	0	0	0	0	0.558	0.558
GSMUA_Achr4P22600_001	GSMUA_Achr2P12200_001	1748074	1741514	4641.GSMUA_Achr4P22600_001	4641.GSMUA_Achr2P12200_001	0.092	0	0	0	0.075	0	0	0.515	0.557
103988030	103978702	1753824	1745277	4641.GSMUA_Achr6P17070_001	4641.GSMUA_Achr3P26900_001	0	0	0	0	0.046	0	0	0.555	0.557
GSMUA_Achr6P03380_001	GSMUA_Achr2P12200_001	1752461	1741514	4641.GSMUA_Achr6P03380_001	4641.GSMUA_Achr2P12200_001	0.16	0	0	0	0	0	0	0.494	0.556
103980220	103978702	1746111	1745277	4641.GSMUA_Achr4P02800_001	4641.GSMUA_Achr3P26900_001	0	0	0	0	0	0	0	0.555	0.555
GSMUA_Achr7P18320_001	GSMUA_Achr5P04560_001	1757611	1749624	4641.GSMUA_Achr7P18320_001	4641.GSMUA_Achr5P04560_001	0	0	0	0	0	0.045	0	0.551	0.552
GSMUA_Achr7P18320_001	GSMUA_Achr3P01140_001	1757611	1742722	4641.GSMUA_Achr7P18320_001	4641.GSMUA_Achr3P01140_001	0	0	0	0	0	0	0	0.55	0.55
103994820	GSMUA_Achr3P03920_001	1760266	1742999	4641.GSMUA_Achr8P17420_001	4641.GSMUA_Achr3P03920_001	0	0	0	0	0.484	0	0	0.163	0.549
GSMUA_Achr3P30350_001	GSMUA_Achr3P01140_001	1745616	1742722	4641.GSMUA_Achr3P30350_001	4641.GSMUA_Achr3P01140_001	0	0	0	0	0.092	0	0	0.523	0.548
GSMUA_Achr6P08180_001	GSMUA_Achr3P30350_001	1752941	1745616	4641.GSMUA_Achr6P08180_001	4641.GSMUA_Achr3P30350_001	0	0	0	0	0.092	0	0	0.523	0.548
103984417	GSMUA_Achr11P16380_001	1750073	1736461	4641.GSMUA_Achr5P09070_001	4641.GSMUA_Achr11P16380_001	0	0	0	0	0.09	0	0	0.518	0.542
GSMUA_Achr3P30350_001	GSMUA_Achr11P16380_001	1745616	1736461	4641.GSMUA_Achr3P30350_001	4641.GSMUA_Achr11P16380_001	0	0	0	0	0.087	0	0	0.519	0.542
GSMUA_Achr6P09540_001	GSMUA_Achr5P08380_001	1753074	1750005	4641.GSMUA_Achr6P09540_001	4641.GSMUA_Achr5P08380_001	0	0	0.282	0	0.357	0	0	0.085	0.54
ICS	GSMUA_Achr3P30350_001	1745833	1745616	4641.GSMUA_Achr3P32520_001	4641.GSMUA_Achr3P30350_001	0	0	0	0	0	0.085	0	0.517	0.539
103996929	GSMUA_Achr8P16600_001	1762397	1760184	4641.GSMUA_Achr9P04280_001	4641.GSMUA_Achr8P16600_001	0	0	0	0.609	0.052	0.419	0	0.519	0.537
GSMUA_AchrUn_randomP20080_001	GSMUA_Achr2P08130_001	1767032	1741110	4641.GSMUA_AchrUn_randomP20080_001	4641.GSMUA_Achr2P08130_001	0	0	0	0	0.078	0	0	0.518	0.536
103988626	103976724	1754179	1742483	4641.GSMUA_Achr6P20650_001	4641.GSMUA_Achr2P22000_001	0	0	0	0	0.535	0	0	0	0.535
GSMUA_Achr7P19810_001	103984582	1757760	1750280	4641.GSMUA_Achr7P19810_001	4641.GSMUA_Achr5P11150_001	0.108	0	0	0	0.124	0.048	0	0.449	0.535
103995544	GSMUA_Achr4P22600_001	1761928	1748074	4641.GSMUA_Achr8P34150_001	4641.GSMUA_Achr4P22600_001	0	0	0	0	0.133	0	0	0.483	0.532
GSMUA_Achr8P27900_001	GSMUA_Achr6P05190_001	1761309	1752642	4641.GSMUA_Achr8P27900_001	4641.GSMUA_Achr6P05190_001	0	0	0	0	0.53	0	0	0	0.53
GSMUA_Achr8P05650_001	GSMUA_Achr5P14160_001	1759100	1750581	4641.GSMUA_Achr8P05650_001	4641.GSMUA_Achr5P14160_001	0	0	0	0	0	0.53	0	0	0.53
GSMUA_Achr8P27910_001	GSMUA_Achr6P05190_001	1761310	1752642	4641.GSMUA_Achr8P27910_001	4641.GSMUA_Achr6P05190_001	0	0	0	0	0.53	0	0	0	0.53
GSMUA_AchrUn_randomP23790_001	GSMUA_Achr3P18780_001	1767401	1744473	4641.GSMUA_AchrUn_randomP23790_001	4641.GSMUA_Achr3P18780_001	0	0	0	0	0.052	0	0	0.521	0.526
103987576	ICS	1753289	1745833	4641.GSMUA_Achr6P11710_001	4641.GSMUA_Achr3P32520_001	0	0	0	0	0.054	0	0	0.52	0.526
GSMUA_Achr9P23850_001	103975650	1764338	1741614	4641.GSMUA_Achr9P23850_001	4641.GSMUA_Achr2P13210_001	0	0	0	0	0.049	0	0	0.52	0.524
GSMUA_Achr9P23850_001	GSMUA_Achr4P23110_001	1764338	1748123	4641.GSMUA_Achr9P23850_001	4641.GSMUA_Achr4P23110_001	0	0	0	0	0.049	0	0	0.52	0.524
GSMUA_Achr1P07090_001	GSMUA_Achr10P22510_001	1738199	1733934	4641.GSMUA_Achr1P07090_001	4641.GSMUA_Achr10P22510_001	0	0	0	0	0.075	0	0	0.507	0.524
GSMUA_Achr9P23850_001	103975649	1764338	1741615	4641.GSMUA_Achr9P23850_001	4641.GSMUA_Achr2P13220_001	0	0	0	0	0.049	0	0	0.52	0.524
GSMUA_Achr9P23850_001	103975648	1764338	1741617	4641.GSMUA_Achr9P23850_001	4641.GSMUA_Achr2P13240_001	0	0	0	0	0.049	0	0	0.52	0.524
GSMUA_Achr9P23850_001	103982936	1764338	1748122	4641.GSMUA_Achr9P23850_001	4641.GSMUA_Achr4P23100_001	0	0	0	0	0.049	0	0	0.52	0.524
103981834	GSMUA_Achr3P30350_001	1747503	1745616	4641.GSMUA_Achr4P16840_001	4641.GSMUA_Achr3P30350_001	0	0	0	0	0	0	0	0.523	0.523
103984648	GSMUA_Achr3P17080_001	1750199	1744303	4641.GSMUA_Achr5P10340_001	4641.GSMUA_Achr3P17080_001	0	0	0	0	0	0	0	0.523	0.523
GSMUA_Achr9P26060_001	GSMUA_Achr3P17080_001	1764557	1744303	4641.GSMUA_Achr9P26060_001	4641.GSMUA_Achr3P17080_001	0	0	0	0	0	0	0	0.523	0.523
GSMUA_Achr3P17080_001	103976154	1744303	1737874	4641.GSMUA_Achr3P17080_001	4641.GSMUA_Achr1P03800_001	0	0	0	0	0	0	0	0.523	0.523
GSMUA_Achr9P26070_001	GSMUA_Achr3P17080_001	1764558	1744303	4641.GSMUA_Achr9P26070_001	4641.GSMUA_Achr3P17080_001	0	0	0	0	0	0	0	0.523	0.523
GSMUA_Achr6P34380_001	GSMUA_Achr11P12560_001	1755534	1736080	4641.GSMUA_Achr6P34380_001	4641.GSMUA_Achr11P12560_001	0	0	0	0	0	0	0	0.522	0.522
GSMUA_Achr7P27070_001	103977046	1758481	1737560	4641.GSMUA_Achr7P27070_001	4641.GSMUA_Achr1P00620_001	0	0	0	0	0	0.046	0	0.52	0.522
103999250	103977088	1764749	1742886	4641.GSMUA_Achr9P28000_001	4641.GSMUA_Achr3P02780_001	0	0	0	0	0	0	0	0.521	0.521
GSMUA_Achr8P26500_001	103991728	1761169	1739618	4641.GSMUA_Achr8P26500_001	4641.GSMUA_Achr1P21350_001	0	0	0	0	0.053	0	0	0.515	0.521
103996929	ICS	1762397	1745833	4641.GSMUA_Achr9P04280_001	4641.GSMUA_Achr3P32520_001	0	0	0	0	0	0	0	0.521	0.521
103978344	103991728	1744113	1739618	4641.GSMUA_Achr3P15170_001	4641.GSMUA_Achr1P21350_001	0	0	0	0	0.053	0	0	0.515	0.521
ICS	103975649	1745833	1741615	4641.GSMUA_Achr3P32520_001	4641.GSMUA_Achr2P13220_001	0	0	0	0	0.052	0	0	0.515	0.52
ICS	103975650	1745833	1741614	4641.GSMUA_Achr3P32520_001	4641.GSMUA_Achr2P13210_001	0	0	0	0	0.052	0	0	0.515	0.52
103982936	ICS	1748122	1745833	4641.GSMUA_Achr4P23100_001	4641.GSMUA_Achr3P32520_001	0	0	0	0	0.052	0	0	0.515	0.52
ICS	103975648	1745833	1741617	4641.GSMUA_Achr3P32520_001	4641.GSMUA_Achr2P13240_001	0	0	0	0	0.052	0	0	0.515	0.52
GSMUA_Achr4P23110_001	ICS	1748123	1745833	4641.GSMUA_Achr4P23110_001	4641.GSMUA_Achr3P32520_001	0	0	0	0	0.052	0	0	0.515	0.52
GSMUA_Achr5P11810_001	GSMUA_Achr5P03310_001	1750346	1749499	4641.GSMUA_Achr5P11810_001	4641.GSMUA_Achr5P03310_001	0	0	0	0	0.042	0	0	0.52	0.52
GSMUA_Achr4P10690_001	103981085	1746897	1746852	4641.GSMUA_Achr4P10690_001	4641.GSMUA_Achr4P10240_001	0	0	0	0	0.043	0	0	0.518	0.519
103981366	103989489	1747183	1737681	4641.GSMUA_Achr4P13610_001	4641.GSMUA_Achr1P01860_001	0	0	0	0	0	0	0	0.519	0.519
103980929	GSMUA_Achr2P12200_001	1746660	1741514	4641.GSMUA_Achr4P08320_001	4641.GSMUA_Achr2P12200_001	0	0	0	0	0	0	0	0.518	0.518
GSMUA_Achr11P14140_001	104000439	1736238	1732476	4641.GSMUA_Achr11P14140_001	4641.GSMUA_Achr10P07850_001	0	0	0	0	0	0	0	0.518	0.518
103981366	GSMUA_Achr10P22510_001	1747183	1733934	4641.GSMUA_Achr4P13610_001	4641.GSMUA_Achr10P22510_001	0	0	0	0	0	0	0	0.518	0.518
GSMUA_Achr11P03970_001	103968936	1735228	1733907	4641.GSMUA_Achr11P03970_001	4641.GSMUA_Achr10P22240_001	0	0	0	0	0	0	0	0.518	0.518
GSMUA_Achr8P08430_001	GSMUA_Achr7P08230_001	1759375	1756607	4641.GSMUA_Achr8P08430_001	4641.GSMUA_Achr7P08230_001	0	0	0	0	0	0	0	0.518	0.518
GSMUA_AchrUn_randomP20080_001	GSMUA_Achr3P03750_001	1767032	1742983	4641.GSMUA_AchrUn_randomP20080_001	4641.GSMUA_Achr3P03750_001	0	0	0	0	0	0	0	0.518	0.518
GSMUA_Achr9P25290_001	103991728	1764481	1739618	4641.GSMUA_Achr9P25290_001	4641.GSMUA_Achr1P21350_001	0	0	0	0	0	0	0	0.518	0.518
103981834	103981836	1747503	1747502	4641.GSMUA_Achr4P16840_001	4641.GSMUA_Achr4P16830_001	0	0	0	0	0	0	0	0.517	0.517
GSMUA_AchrUn_randomP23790_001	GSMUA_Achr4P23110_001	1767401	1748123	4641.GSMUA_AchrUn_randomP23790_001	4641.GSMUA_Achr4P23110_001	0	0	0	0	0	0	0	0.517	0.517
GSMUA_AchrUn_randomP23790_001	103975649	1767401	1741615	4641.GSMUA_AchrUn_randomP23790_001	4641.GSMUA_Achr2P13220_001	0	0	0	0	0	0	0	0.517	0.517
103993326	GSMUA_Achr6P05190_001	1759591	1752642	4641.GSMUA_Achr8P10600_001	4641.GSMUA_Achr6P05190_001	0	0	0	0	0	0	0	0.517	0.517
GSMUA_AchrUn_randomP23790_001	103975650	1767401	1741614	4641.GSMUA_AchrUn_randomP23790_001	4641.GSMUA_Achr2P13210_001	0	0	0	0	0	0	0	0.517	0.517
GSMUA_AchrUn_randomP23790_001	103975648	1767401	1741617	4641.GSMUA_AchrUn_randomP23790_001	4641.GSMUA_Achr2P13240_001	0	0	0	0	0	0	0	0.517	0.517
GSMUA_AchrUn_randomP23790_001	103982936	1767401	1748122	4641.GSMUA_AchrUn_randomP23790_001	4641.GSMUA_Achr4P23100_001	0	0	0	0	0	0	0	0.517	0.517
GSMUA_Achr5P11810_001	103981836	1750346	1747502	4641.GSMUA_Achr5P11810_001	4641.GSMUA_Achr4P16830_001	0	0	0	0	0	0	0	0.516	0.516
103978344	GSMUA_Achr2P09670_001	1744113	1741264	4641.GSMUA_Achr3P15170_001	4641.GSMUA_Achr2P09670_001	0	0	0	0	0	0	0	0.516	0.516
103981094	GSMUA_Achr2P03250_001	1746859	1740628	4641.GSMUA_Achr4P10310_001	4641.GSMUA_Achr2P03250_001	0	0	0	0	0	0	0	0.516	0.516
GSMUA_Achr3P17080_001	GSMUA_Achr1P27900_001	1744303	1740263	4641.GSMUA_Achr3P17080_001	4641.GSMUA_Achr1P27900_001	0	0	0	0	0	0	0	0.516	0.516
GSMUA_Achr8P26500_001	GSMUA_Achr2P09670_001	1761169	1741264	4641.GSMUA_Achr8P26500_001	4641.GSMUA_Achr2P09670_001	0	0	0	0	0	0	0	0.516	0.516
103981094	GSMUA_Achr1P03760_001	1746859	1737870	4641.GSMUA_Achr4P10310_001	4641.GSMUA_Achr1P03760_001	0	0	0	0	0	0	0	0.516	0.516
GSMUA_Achr9P19240_001	103982493	1763880	1748652	4641.GSMUA_Achr9P19240_001	4641.GSMUA_Achr4P28420_001	0	0	0	0	0	0	0	0.516	0.516
GSMUA_Achr7P27070_001	GSMUA_Achr1P12680_001	1758481	1738755	4641.GSMUA_Achr7P27070_001	4641.GSMUA_Achr1P12680_001	0	0	0	0	0	0	0	0.515	0.515
103982461	GSMUA_Achr4P22600_001	1748693	1748074	4641.GSMUA_Achr4P28840_001	4641.GSMUA_Achr4P22600_001	0	0	0	0	0	0	0	0.515	0.515
GSMUA_Achr3P20450_001	103977046	1744637	1737560	4641.GSMUA_Achr3P20450_001	4641.GSMUA_Achr1P00620_001	0	0	0	0	0	0	0	0.515	0.515
GSMUA_Achr8P27900_001	103994171	1761309	1758598	4641.GSMUA_Achr8P27900_001	4641.GSMUA_Achr8P00610_001	0	0	0	0	0	0	0	0.515	0.515
GSMUA_Achr5P21710_001	103980193	1751326	1746150	4641.GSMUA_Achr5P21710_001	4641.GSMUA_Achr4P03190_001	0	0	0	0	0	0	0	0.515	0.515
GSMUA_Achr6P32920_001	GSMUA_Achr3P30350_001	1755391	1745616	4641.GSMUA_Achr6P32920_001	4641.GSMUA_Achr3P30350_001	0	0	0	0	0	0	0	0.515	0.515
GSMUA_Achr3P17080_001	103971613	1744303	1736443	4641.GSMUA_Achr3P17080_001	4641.GSMUA_Achr11P16200_001	0	0	0	0	0	0	0	0.515	0.515
GSMUA_Achr8P05650_001	GSMUA_Achr4P10690_001	1759100	1746897	4641.GSMUA_Achr8P05650_001	4641.GSMUA_Achr4P10690_001	0	0	0	0	0	0	0	0.515	0.515
GSMUA_Achr9P21580_001	103992859	1764115	1758369	4641.GSMUA_Achr9P21580_001	4641.GSMUA_Achr7P25950_001	0	0	0	0	0	0.042	0	0.515	0.515
103996929	GSMUA_Achr10P01520_001	1762397	1731849	4641.GSMUA_Achr9P04280_001	4641.GSMUA_Achr10P01520_001	0	0	0	0	0	0	0	0.515	0.515
GSMUA_Achr9P23850_001	103981836	1764338	1747502	4641.GSMUA_Achr9P23850_001	4641.GSMUA_Achr4P16830_001	0	0	0	0	0	0	0	0.515	0.515
GSMUA_Achr5P13120_001	GSMUA_Achr10P23170_001	1750477	1733999	4641.GSMUA_Achr5P13120_001	4641.GSMUA_Achr10P23170_001	0	0	0	0	0	0	0	0.515	0.515
GSMUA_Achr6P22050_001	GSMUA_Achr5P14160_001	1754319	1750581	4641.GSMUA_Achr6P22050_001	4641.GSMUA_Achr5P14160_001	0	0	0	0	0	0.102	0	0.483	0.515
GSMUA_Achr6P32920_001	103969132	1755391	1734143	4641.GSMUA_Achr6P32920_001	4641.GSMUA_Achr10P24620_001	0	0	0	0	0	0	0	0.515	0.515
GSMUA_Achr8P27910_001	103994171	1761310	1758598	4641.GSMUA_Achr8P27910_001	4641.GSMUA_Achr8P00610_001	0	0	0	0	0	0	0	0.515	0.515
GSMUA_AchrUn_randomP11220_001	103978782	1766157	1745180	4641.GSMUA_AchrUn_randomP11220_001	4641.GSMUA_Achr3P25920_001	0	0	0	0	0	0	0	0.515	0.515
GSMUA_Achr9P11850_001	GSMUA_Achr2P06280_001	1763147	1740928	4641.GSMUA_Achr9P11850_001	4641.GSMUA_Achr2P06280_001	0	0	0	0	0	0	0	0.515	0.515
GSMUA_Achr8P20840_001	GSMUA_Achr2P16660_001	1760605	1741958	4641.GSMUA_Achr8P20840_001	4641.GSMUA_Achr2P16660_001	0	0	0	0	0.123	0.295	0	0.277	0.513
GSMUA_Achr2P16660_001	GSMUA_Achr2P16250_001	1741958	1741917	4641.GSMUA_Achr2P16660_001	4641.GSMUA_Achr2P16250_001	0	0	0	0	0.123	0.295	0	0.277	0.513
GSMUA_Achr8P13970_001	103981221	1759923	1747001	4641.GSMUA_Achr8P13970_001	4641.GSMUA_Achr4P11770_001	0	0	0	0	0	0	0	0.509	0.509
GSMUA_Achr8P05650_001	103981085	1759100	1746852	4641.GSMUA_Achr8P05650_001	4641.GSMUA_Achr4P10240_001	0	0	0	0	0	0	0	0.503	0.503
GSMUA_Achr8P20840_001	GSMUA_Achr1P13710_001	1760605	1738858	4641.GSMUA_Achr8P20840_001	4641.GSMUA_Achr1P13710_001	0.057	0	0	0	0.148	0.154	0	0.349	0.498
GSMUA_Achr2P16250_001	GSMUA_Achr1P13710_001	1741917	1738858	4641.GSMUA_Achr2P16250_001	4641.GSMUA_Achr1P13710_001	0.057	0	0	0	0.148	0.154	0	0.349	0.498
103992375	103991728	1757823	1739618	4641.GSMUA_Achr7P20440_001	4641.GSMUA_Achr1P21350_001	0.105	0	0	0	0.08	0	0	0.439	0.497
103981836	GSMUA_Achr1P07820_001	1747502	1738272	4641.GSMUA_Achr4P16830_001	4641.GSMUA_Achr1P07820_001	0	0	0	0	0.048	0	0	0.494	0.497
103982493	103981284	1748652	1747086	4641.GSMUA_Achr4P28420_001	4641.GSMUA_Achr4P12630_001	0	0	0	0	0.047	0.171	0	0.413	0.495
103993326	104000652	1759591	1732905	4641.GSMUA_Achr8P10600_001	4641.GSMUA_Achr10P12170_001	0	0	0	0	0	0	0	0.495	0.495
GSMUA_Achr3P30350_001	103971889	1745616	1740737	4641.GSMUA_Achr3P30350_001	4641.GSMUA_Achr2P04360_001	0	0	0	0	0	0	0	0.493	0.493
GSMUA_Achr9P11850_001	GSMUA_Achr3P17610_001	1763147	1744356	4641.GSMUA_Achr9P11850_001	4641.GSMUA_Achr3P17610_001	0	0	0	0	0	0	0	0.493	0.493
103971730	GSMUA_Achr10P29510_001	1736590	1734627	4641.GSMUA_Achr11P17670_001	4641.GSMUA_Achr10P29510_001	0	0	0	0	0	0	0	0.494	0.493
GSMUA_AchrUn_randomP12520_001	GSMUA_Achr11P16380_001	1766286	1736461	4641.GSMUA_AchrUn_randomP12520_001	4641.GSMUA_Achr11P16380_001	0	0	0	0	0	0	0	0.493	0.493
GSMUA_Achr3P30350_001	GSMUA_Achr2P04820_001	1745616	1740782	4641.GSMUA_Achr3P30350_001	4641.GSMUA_Achr2P04820_001	0	0	0	0	0	0	0	0.493	0.493
GSMUA_AchrUn_randomP28900_001	GSMUA_Achr3P30350_001	1767906	1745616	4641.GSMUA_AchrUn_randomP28900_001	4641.GSMUA_Achr3P30350_001	0	0	0	0	0	0	0	0.493	0.493
GSMUA_Achr3P30350_001	103971944	1745616	1740739	4641.GSMUA_Achr3P30350_001	4641.GSMUA_Achr2P04380_001	0	0	0	0	0	0	0	0.493	0.493
GSMUA_Achr3P30350_001	GSMUA_Achr11P22160_001	1745616	1737036	4641.GSMUA_Achr3P30350_001	4641.GSMUA_Achr11P22160_001	0	0	0	0	0	0	0	0.491	0.491
GSMUA_Achr9P19910_001	GSMUA_Achr5P03310_001	1763949	1749499	4641.GSMUA_Achr9P19910_001	4641.GSMUA_Achr5P03310_001	0	0	0	0	0	0	0	0.49	0.489
GSMUA_Achr7P11410_001	GSMUA_Achr5P08380_001	1756921	1750005	4641.GSMUA_Achr7P11410_001	4641.GSMUA_Achr5P08380_001	0	0	0	0	0	0.464	0	0.084	0.488
GSMUA_Achr9P19240_001	103986668	1763880	1752285	4641.GSMUA_Achr9P19240_001	4641.GSMUA_Achr6P01610_001	0.141	0	0	0	0.053	0	0	0.422	0.488
103978251	GSMUA_Achr2P07790_001	1744027	1741076	4641.GSMUA_Achr3P14290_001	4641.GSMUA_Achr2P07790_001	0	0	0.318	0	0	0.043	0	0.275	0.485
103980220	ICS	1746111	1745833	4641.GSMUA_Achr4P02800_001	4641.GSMUA_Achr3P32520_001	0	0	0	0	0	0	0	0.486	0.485
GSMUA_Achr6P31790_001	GSMUA_Achr10P23170_001	1755281	1733999	4641.GSMUA_Achr6P31790_001	4641.GSMUA_Achr10P23170_001	0	0	0	0	0	0	0	0.485	0.485
GSMUA_Achr4P03710_001	GSMUA_Achr11P04910_001	1746202	1735321	4641.GSMUA_Achr4P03710_001	4641.GSMUA_Achr11P04910_001	0.148	0	0	0	0.055	0	0	0.41	0.483
103996237	GSMUA_Achr8P20220_001	1761105	1760543	4641.GSMUA_Achr8P25860_001	4641.GSMUA_Achr8P20220_001	0	0	0	0	0	0	0	0.483	0.483
GSMUA_Achr2P07790_001	103983028	1741076	1739247	4641.GSMUA_Achr2P07790_001	4641.GSMUA_Achr1P17640_001	0	0	0.312	0	0	0.043	0	0.275	0.48
103984559	GSMUA_Achr2P16250_001	1750305	1741917	4641.GSMUA_Achr5P11400_001	4641.GSMUA_Achr2P16250_001	0.043	0	0.231	0	0.141	0.177	0	0.15	0.477
GSMUA_AchrUn_randomP15170_001	103981366	1766548	1747183	4641.GSMUA_AchrUn_randomP15170_001	4641.GSMUA_Achr4P13610_001	0	0	0	0	0	0	0	0.475	0.475
GSMUA_AchrUn_randomP05230_001	103976001	1765573	1741169	4641.GSMUA_AchrUn_randomP05230_001	4641.GSMUA_Achr2P08720_001	0	0	0	0	0.053	0	0	0.465	0.471
GSMUA_Achr8P20840_001	103984559	1760605	1750305	4641.GSMUA_Achr8P20840_001	4641.GSMUA_Achr5P11400_001	0.043	0	0.222	0	0.141	0.177	0	0.15	0.471
103976001	104000507	1741169	1732378	4641.GSMUA_Achr2P08720_001	4641.GSMUA_Achr10P06840_001	0	0	0	0	0.053	0	0	0.465	0.471
103997597	103980193	1763063	1746150	4641.GSMUA_Achr9P11010_001	4641.GSMUA_Achr4P03190_001	0	0	0	0	0.045	0	0	0.467	0.469
ICS	GSMUA_Achr3P14470_001	1745833	1744045	4641.GSMUA_Achr3P32520_001	4641.GSMUA_Achr3P14470_001	0.16	0	0	0	0	0	0	0.39	0.465
GSMUA_Achr6P31470_001	GSMUA_Achr11P01270_001	1755250	1734959	4641.GSMUA_Achr6P31470_001	4641.GSMUA_Achr11P01270_001	0	0	0	0	0	0	0	0.465	0.465
GSMUA_Achr8P26500_001	103969132	1761169	1734143	4641.GSMUA_Achr8P26500_001	4641.GSMUA_Achr10P24620_001	0.16	0	0	0	0.044	0	0	0.385	0.462
GSMUA_Achr6P34640_001	103981085	1755559	1746852	4641.GSMUA_Achr6P34640_001	4641.GSMUA_Achr4P10240_001	0	0	0	0	0.043	0	0	0.461	0.462
103978344	103969132	1744113	1734143	4641.GSMUA_Achr3P15170_001	4641.GSMUA_Achr10P24620_001	0.16	0	0	0	0.044	0	0	0.385	0.462
GSMUA_Achr1P08050_001	103991396	1738295	1737700	4641.GSMUA_Achr1P08050_001	4641.GSMUA_Achr1P02050_001	0	0	0	0	0.052	0.278	0	0.276	0.461
GSMUA_Achr8P27570_001	GSMUA_Achr11P03500_001	1761276	1735181	4641.GSMUA_Achr8P27570_001	4641.GSMUA_Achr11P03500_001	0.137	0	0	0	0	0	0	0.401	0.46
GSMUA_Achr4P23970_001	GSMUA_Achr3P30350_001	1748209	1745616	4641.GSMUA_Achr4P23970_001	4641.GSMUA_Achr3P30350_001	0	0	0	0	0	0	0	0.46	0.459
103978702	GSMUA_Achr11P22160_001	1745277	1737036	4641.GSMUA_Achr3P26900_001	4641.GSMUA_Achr11P22160_001	0	0	0	0	0.091	0	0	0.43	0.459
GSMUA_Achr3P26890_001	GSMUA_Achr11P22160_001	1745276	1737036	4641.GSMUA_Achr3P26890_001	4641.GSMUA_Achr11P22160_001	0	0	0	0	0.091	0	0	0.43	0.459
GSMUA_Achr1P07320_001	GSMUA_Achr11P22160_001	1738222	1737036	4641.GSMUA_Achr1P07320_001	4641.GSMUA_Achr11P22160_001	0	0	0	0	0.091	0	0	0.43	0.459
GSMUA_Achr3P26910_001	GSMUA_Achr11P22160_001	1745278	1737036	4641.GSMUA_Achr3P26910_001	4641.GSMUA_Achr11P22160_001	0	0	0	0	0.091	0	0	0.43	0.459
GSMUA_AchrUn_randomP15750_001	GSMUA_Achr6P08140_001	1766604	1752937	4641.GSMUA_AchrUn_randomP15750_001	4641.GSMUA_Achr6P08140_001	0	0	0	0	0	0	0	0.458	0.457
GSMUA_Achr7P03670_001	ICS	1756157	1745833	4641.GSMUA_Achr7P03670_001	4641.GSMUA_Achr3P32520_001	0.152	0	0	0	0.069	0.167	0	0.273	0.457
GSMUA_Achr8P20220_001	GSMUA_Achr5P26220_001	1760543	1751774	4641.GSMUA_Achr8P20220_001	4641.GSMUA_Achr5P26220_001	0	0	0	0	0	0	0	0.454	0.454
103989865	GSMUA_Achr6P09540_001	1755141	1753074	4641.GSMUA_Achr6P30380_001	4641.GSMUA_Achr6P09540_001	0.046	0	0	0	0.185	0.325	0	0.083	0.454
GSMUA_Achr6P09540_001	103984559	1753074	1750305	4641.GSMUA_Achr6P09540_001	4641.GSMUA_Achr5P11400_001	0.046	0	0	0	0.185	0.325	0	0.083	0.454
GSMUA_Achr6P31790_001	103976707	1755281	1742503	4641.GSMUA_Achr6P31790_001	4641.GSMUA_Achr2P22200_001	0	0	0.443	0.816	0.117	0.291	0	0.515	0.452
GSMUA_Achr7P18320_001	103986943	1757611	1752563	4641.GSMUA_Achr7P18320_001	4641.GSMUA_Achr6P04400_001	0	0	0	0	0	0	0	0.451	0.451
GSMUA_Achr6P14120_001	103991396	1753529	1737700	4641.GSMUA_Achr6P14120_001	4641.GSMUA_Achr1P02050_001	0	0	0	0	0.049	0	0	0.447	0.451
GSMUA_AchrUn_randomP12520_001	103996929	1766286	1762397	4641.GSMUA_AchrUn_randomP12520_001	4641.GSMUA_Achr9P04280_001	0	0	0	0	0	0.089	0	0.421	0.449
GSMUA_Achr6P31470_001	103986656	1755250	1752259	4641.GSMUA_Achr6P31470_001	4641.GSMUA_Achr6P01350_001	0	0	0	0	0.124	0	0	0.396	0.448
GSMUA_Achr6P31470_001	103986657	1755250	1752262	4641.GSMUA_Achr6P31470_001	4641.GSMUA_Achr6P01380_001	0	0	0	0	0.124	0	0	0.396	0.448
GSMUA_Achr6P31470_001	103989972	1755250	1739807	4641.GSMUA_Achr6P31470_001	4641.GSMUA_Achr1P23250_001	0	0	0	0	0.124	0	0	0.396	0.448
103997375	103995886	1740003	1739838	4641.GSMUA_Achr1P25250_001	4641.GSMUA_Achr1P23570_001	0	0	0.412	0	0	0.093	0	0.043	0.445
103988030	103981366	1753824	1747183	4641.GSMUA_Achr6P17070_001	4641.GSMUA_Achr4P13610_001	0	0	0	0	0	0	0	0.444	0.444
103974308	GSMUA_Achr4P05250_001	1766765	1746355	4641.GSMUA_AchrUn_randomP17360_001	4641.GSMUA_Achr4P05250_001	0	0	0	0	0	0	0	0.444	0.444
103984417	GSMUA_Achr3P30350_001	1750073	1745616	4641.GSMUA_Achr5P09070_001	4641.GSMUA_Achr3P30350_001	0	0	0	0	0	0.089	0	0.413	0.442
GSMUA_Achr6P09540_001	GSMUA_Achr2P16250_001	1753074	1741917	4641.GSMUA_Achr6P09540_001	4641.GSMUA_Achr2P16250_001	0.058	0	0	0	0.162	0.191	0	0.227	0.44
GSMUA_Achr8P20840_001	GSMUA_Achr6P09540_001	1760605	1753074	4641.GSMUA_Achr8P20840_001	4641.GSMUA_Achr6P09540_001	0.058	0	0	0	0.162	0.191	0	0.227	0.44
103988537	GSMUA_Achr1P24580_001	1754102	1739936	4641.GSMUA_Achr6P19880_001	4641.GSMUA_Achr1P24580_001	0	0	0	0	0	0.1	0	0.401	0.437
103984417	103977653	1750073	1743429	4641.GSMUA_Achr5P09070_001	4641.GSMUA_Achr3P08250_001	0	0	0	0	0.046	0	0	0.434	0.436
GSMUA_Achr8P27910_001	GSMUA_Achr11P22160_001	1761310	1737036	4641.GSMUA_Achr8P27910_001	4641.GSMUA_Achr11P22160_001	0	0	0	0	0.047	0	0	0.433	0.436
GSMUA_Achr8P27900_001	GSMUA_Achr11P22160_001	1761309	1737036	4641.GSMUA_Achr8P27900_001	4641.GSMUA_Achr11P22160_001	0	0	0	0	0.047	0	0	0.433	0.436
103984417	103977651	1750073	1743427	4641.GSMUA_Achr5P09070_001	4641.GSMUA_Achr3P08230_001	0	0	0	0	0.046	0	0	0.434	0.436
GSMUA_Achr9P25290_001	103970178	1764481	1735018	4641.GSMUA_Achr9P25290_001	4641.GSMUA_Achr11P01870_001	0	0	0	0	0	0	0	0.435	0.435
GSMUA_Achr7P01780_001	GSMUA_Achr3P14470_001	1755969	1744045	4641.GSMUA_Achr7P01780_001	4641.GSMUA_Achr3P14470_001	0	0	0	0	0	0	0	0.432	0.432
103996929	103993990	1762397	1758824	4641.GSMUA_Achr9P04280_001	4641.GSMUA_Achr8P02880_001	0	0	0	0	0	0	0	0.432	0.432
GSMUA_Achr6P24850_001	GSMUA_Achr1P09330_001	1754594	1738422	4641.GSMUA_Achr6P24850_001	4641.GSMUA_Achr1P09330_001	0	0	0	0	0.057	0.046	0	0.42	0.432
103984582	103991728	1750280	1739618	4641.GSMUA_Achr5P11150_001	4641.GSMUA_Achr1P21350_001	0	0	0	0	0	0	0	0.431	0.431
103992375	GSMUA_Achr6P24850_001	1757823	1754594	4641.GSMUA_Achr7P20440_001	4641.GSMUA_Achr6P24850_001	0	0	0	0	0.045	0.428	0	0	0.43
GSMUA_Achr9P25290_001	103992375	1764481	1757823	4641.GSMUA_Achr9P25290_001	4641.GSMUA_Achr7P20440_001	0	0	0	0	0	0	0	0.43	0.43
103973694	103999193	1766128	1764692	4641.GSMUA_AchrUn_randomP10920_001	4641.GSMUA_Achr9P27430_001	0	0	0	0	0	0	0	0.43	0.43
GSMUA_Achr9P19910_001	GSMUA_Achr4P23110_001	1763949	1748123	4641.GSMUA_Achr9P19910_001	4641.GSMUA_Achr4P23110_001	0	0	0	0	0.395	0	0	0.095	0.429
GSMUA_Achr9P19910_001	103975648	1763949	1741617	4641.GSMUA_Achr9P19910_001	4641.GSMUA_Achr2P13240_001	0	0	0	0	0.395	0	0	0.095	0.429
GSMUA_Achr9P23850_001	GSMUA_Achr1P07320_001	1764338	1738222	4641.GSMUA_Achr9P23850_001	4641.GSMUA_Achr1P07320_001	0	0	0	0	0.042	0	0	0.429	0.429
GSMUA_Achr9P19910_001	103975650	1763949	1741614	4641.GSMUA_Achr9P19910_001	4641.GSMUA_Achr2P13210_001	0	0	0	0	0.395	0	0	0.095	0.429
GSMUA_Achr9P19910_001	103975649	1763949	1741615	4641.GSMUA_Achr9P19910_001	4641.GSMUA_Achr2P13220_001	0	0	0	0	0.395	0	0	0.095	0.429
GSMUA_Achr9P19910_001	103982936	1763949	1748122	4641.GSMUA_Achr9P19910_001	4641.GSMUA_Achr4P23100_001	0	0	0	0	0.395	0	0	0.095	0.429
GSMUA_Achr9P23850_001	103978702	1764338	1745277	4641.GSMUA_Achr9P23850_001	4641.GSMUA_Achr3P26900_001	0	0	0	0	0.042	0	0	0.425	0.425
103984648	GSMUA_Achr3P17810_001	1750199	1744376	4641.GSMUA_Achr5P10340_001	4641.GSMUA_Achr3P17810_001	0	0	0	0	0	0	0	0.424	0.424
GSMUA_Achr8P32610_001	103984648	1761776	1750199	4641.GSMUA_Achr8P32610_001	4641.GSMUA_Achr5P10340_001	0	0	0	0	0	0	0	0.424	0.424
103984648	GSMUA_Achr3P22060_001	1750199	1744797	4641.GSMUA_Achr5P10340_001	4641.GSMUA_Achr3P22060_001	0	0	0	0	0	0	0	0.424	0.424
GSMUA_Achr6P31470_001	GSMUA_Achr1P07320_001	1755250	1738222	4641.GSMUA_Achr6P31470_001	4641.GSMUA_Achr1P07320_001	0	0	0	0	0.245	0	0	0.266	0.422
GSMUA_Achr7P18320_001	GSMUA_Achr6P32920_001	1757611	1755391	4641.GSMUA_Achr7P18320_001	4641.GSMUA_Achr6P32920_001	0	0	0	0	0	0	0	0.422	0.422
GSMUA_Achr6P31470_001	103978702	1755250	1745277	4641.GSMUA_Achr6P31470_001	4641.GSMUA_Achr3P26900_001	0	0	0	0	0.245	0	0	0.266	0.422
GSMUA_Achr6P31470_001	GSMUA_Achr3P26890_001	1755250	1745276	4641.GSMUA_Achr6P31470_001	4641.GSMUA_Achr3P26890_001	0	0	0	0	0.245	0	0	0.266	0.422
GSMUA_Achr6P31470_001	GSMUA_Achr3P26910_001	1755250	1745278	4641.GSMUA_Achr6P31470_001	4641.GSMUA_Achr3P26910_001	0	0	0	0	0.245	0	0	0.266	0.422
GSMUA_Achr6P26480_001	GSMUA_Achr4P23000_001	1754755	1748112	4641.GSMUA_Achr6P26480_001	4641.GSMUA_Achr4P23000_001	0	0	0.42	0	0	0	0	0	0.42
103975556	103978724	1741724	1737575	4641.GSMUA_Achr2P14320_001	4641.GSMUA_Achr1P00770_001	0	0	0	0	0	0	0	0.418	0.418
GSMUA_Achr6P26810_001	GSMUA_Achr5P11810_001	1754788	1750346	4641.GSMUA_Achr6P26810_001	4641.GSMUA_Achr5P11810_001	0	0	0.384	0	0	0.095	0	0	0.418
103992743	GSMUA_Achr4P23410_001	1758235	1748153	4641.GSMUA_Achr7P24590_001	4641.GSMUA_Achr4P23410_001	0	0	0	0	0	0	0	0.416	0.416
103984559	104000507	1750305	1732378	4641.GSMUA_Achr5P11400_001	4641.GSMUA_Achr10P06840_001	0	0	0	0	0.082	0	0	0.39	0.416
103992743	GSMUA_Achr6P09210_001	1758235	1753044	4641.GSMUA_Achr7P24590_001	4641.GSMUA_Achr6P09210_001	0	0	0	0	0	0	0	0.416	0.416
GSMUA_Achr4P23000_001	GSMUA_Achr11P01970_001	1748112	1735028	4641.GSMUA_Achr4P23000_001	4641.GSMUA_Achr11P01970_001	0	0	0	0	0	0	0	0.417	0.416
GSMUA_AchrUn_randomP05230_001	103984559	1765573	1750305	4641.GSMUA_AchrUn_randomP05230_001	4641.GSMUA_Achr5P11400_001	0	0	0	0	0.082	0	0	0.39	0.416
GSMUA_Achr8P19590_001	103994171	1760482	1758598	4641.GSMUA_Achr8P19590_001	4641.GSMUA_Achr8P00610_001	0	0	0	0	0.056	0	0	0.407	0.416
GSMUA_Achr11P03500_001	GSMUA_Achr10P23170_001	1735181	1733999	4641.GSMUA_Achr11P03500_001	4641.GSMUA_Achr10P23170_001	0	0	0	0	0.073	0	0	0.391	0.411
GSMUA_Achr8P05650_001	GSMUA_Achr3P00250_001	1759100	1742634	4641.GSMUA_Achr8P05650_001	4641.GSMUA_Achr3P00250_001	0	0	0	0	0.054	0.043	0	0.402	0.411
GSMUA_Achr4P25290_001	GSMUA_Achr11P03970_001	1748341	1735228	4641.GSMUA_Achr4P25290_001	4641.GSMUA_Achr11P03970_001	0	0	0	0	0.044	0	0	0.409	0.41
103981366	GSMUA_Achr2P10670_001	1747183	1741363	4641.GSMUA_Achr4P13610_001	4641.GSMUA_Achr2P10670_001	0	0	0	0	0	0	0	0.407	0.407
103982689	103981366	1748410	1747183	4641.GSMUA_Achr4P25990_001	4641.GSMUA_Achr4P13610_001	0	0	0	0	0	0	0	0.407	0.407
103993326	GSMUA_Achr4P30410_001	1759591	1748849	4641.GSMUA_Achr8P10600_001	4641.GSMUA_Achr4P30410_001	0	0	0	0	0	0	0	0.406	0.406
GSMUA_Achr3P14470_001	103991728	1744045	1739618	4641.GSMUA_Achr3P14470_001	4641.GSMUA_Achr1P21350_001	0	0	0	0	0.049	0	0	0.4	0.405
GSMUA_Achr7P22490_001	GSMUA_Achr4P22600_001	1758025	1748074	4641.GSMUA_Achr7P22490_001	4641.GSMUA_Achr4P22600_001	0	0	0	0	0.057	0	0	0.395	0.405
GSMUA_Achr4P05250_001	GSMUA_Achr11P12560_001	1746355	1736080	4641.GSMUA_Achr4P05250_001	4641.GSMUA_Achr11P12560_001	0	0	0	0	0.055	0	0	0.396	0.404
103995621	GSMUA_Achr4P11090_001	1761846	1746934	4641.GSMUA_Achr8P33310_001	4641.GSMUA_Achr4P11090_001	0	0	0	0	0	0	0	0.404	0.404
GSMUA_Achr6P34030_001	GSMUA_Achr6P13130_001	1755501	1753430	4641.GSMUA_Achr6P34030_001	4641.GSMUA_Achr6P13130_001	0	0	0.404	0	0	0	0	0	0.404
GSMUA_AchrUn_randomP12520_001	GSMUA_Achr4P30270_001	1766286	1748835	4641.GSMUA_AchrUn_randomP12520_001	4641.GSMUA_Achr4P30270_001	0	0	0	0	0	0	0	0.404	0.404
103991817	103983916	1756893	1739150	4641.GSMUA_Achr7P11130_001	4641.GSMUA_Achr1P16670_001	0.042	0	0	0	0.055	0	0	0.394	0.403
103989694	GSMUA_Achr2P16660_001	1755377	1741958	4641.GSMUA_Achr6P32780_001	4641.GSMUA_Achr2P16660_001	0	0	0	0	0.048	0	0	0.399	0.403
GSMUA_Achr8P26500_001	103977814	1761169	1743624	4641.GSMUA_Achr8P26500_001	4641.GSMUA_Achr3P10220_001	0	0	0	0	0	0	0	0.402	0.402
103978344	103977814	1744113	1743624	4641.GSMUA_Achr3P15170_001	4641.GSMUA_Achr3P10220_001	0	0	0	0	0	0	0	0.402	0.402
GSMUA_Achr8P13970_001	GSMUA_Achr4P06400_001	1759923	1746469	4641.GSMUA_Achr8P13970_001	4641.GSMUA_Achr4P06400_001	0.141	0	0	0	0	0	0	0.332	0.401
GSMUA_Achr6P21330_001	GSMUA_Achr10P05990_001	1754247	1732294	4641.GSMUA_Achr6P21330_001	4641.GSMUA_Achr10P05990_001	0	0	0	0	0.042	0	0	0.4	0.4
GSMUA_Achr2P06280_001	GSMUA_Achr1P09330_001	1740928	1738422	4641.GSMUA_Achr2P06280_001	4641.GSMUA_Achr1P09330_001	0	0	0	0	0	0	0	0.4	0.4
103974308	GSMUA_Achr6P32510_001	1766765	1755351	4641.GSMUA_AchrUn_randomP17360_001	4641.GSMUA_Achr6P32510_001	0	0	0	0	0	0	0	0.401	0.4
GSMUA_Achr5P17150_001	GSMUA_Achr10P05990_001	1750876	1732294	4641.GSMUA_Achr5P17150_001	4641.GSMUA_Achr10P05990_001	0	0	0	0	0.042	0	0	0.4	0.4

[truncated: 6 more sheets: Table S11, Table S12, Table S13, Table S14, Table S15, Table S16]
